# Supplementary material for: Clinical study of ultrasonic evaluation of T/N staging of differentiated thyroid carcinoma using AJCC 8th staging criteria
Source: PLoS One. 2022 Jun 16;17(6):e0269994. doi: 10.1371/journal.pone.0269994 (PMC9202856; doi:10.1371/journal.pone.0269994)
Supplement: S1 Table — (XLSX) [file pone.0269994.s001.xlsx]

## Sheet: Sheet1
ID	Sex（1:female,2:man）	Age(year)	Number of nodules (1.Single 2.Multiple)	Maximum diameter of the nodules (mm)	Location of nodules (1. Inner thyroid (≤ 2mm) 2. Inner thyroid (> 2mm) 3. envelope invasion 4. External invasion of organs)	Neck lymph nodes (1. Transfer (VI area) 2. Transfer (I-V area) 3. Transfer (I-VI area) 0. Normal and hyperplasia)	Distance Transfer (1.Mx 2.M0 3.M1)	Kwak Classification (1=2,2=3,3=4A,4=4B,5=4C,6=5,7=6)	Lung (X Line 1. Transfer 0. negative) (CT 3. negative 4. Transfer)	Preoperative ultrasound for cT staging（US`1.T1a2.T1b 3.T2 4.T3a 5.T3b 6.T4a7.T4b）	Preoperative ultrasound for cN staging(US`1.N0 2.N1 3.N1a 4.N1b)	Preoperative ultrasound for cM staging(US`1.M0 2.M1 3.Mx)	C installment (1=I, 2=II, 3=III, 4=IVa, 5=IVb, 6=IVc)	Postoperative clinical pT staging (1.T1a2.T1b 3.T2 4.T3a 5.T3b 6.T4a7.T4b)	Postoperative clinical pN staging (1.N0 2.N1 3.N1a 4.N1b)	Postoperative clinical pM staging (1.M0 2.M1 3.Mx)	P installment (1=I, 2=II, 3=III, 4=IVa, 5=IVb, 6=IVc)
1	1	52	2	9	3	0	2	5	0	5	1	1	1	6	1	1	1
2	2	25	2	11	2	2	2	2	0	2	4	1	1	1	3	1	1
3	1	50	2	5	1	0	2	4	0	1	1	1	1	1	1	1	1
4	1	62	2	5.4	2	0	2	3	0	1	1	1	1	1	1	1	1
5	1	51	2	7	3	0	2	4	0	1	1	1	1	1	1	1	1
6	2	53	1	5	2	0	2	6	0	1	1	1	1	1	1	1	1
7	1	16	1	35	1	3	2	6	3	3	2	1	1	2	2	1	1
8	1	23	1	18	1	2	2	5	0	2	4	1	1	2	4	1	1
9	1	49	1	13	1	0	2	5	0	2	1	1	1	2	1	1	1
10	2	38	1	10	2	2	2	4	0	1	4	1	1	5	1	1	1
11	2	51	1	21	1	2	2	6	0	3	4	1	1	3	3	1	1
12	1	64	2	5	1	2	2	5	0	1	4	1	2	1	1	1	1
13	2	41	1	6	1	1	2	4	0	1	3	1	1	1	1	1	1
14	1	49	2	16	3	2	2	4	0	6	4	1	1	6	1	1	1
15	1	20	2	32	3	3	2	6	3	3	2	1	1	5	3	1	1
16	1	23	1	16	1	0	2	5	0	2	1	1	1	1	3	1	1
17	1	53	2	20	1	0	2	6	0	2	1	1	1	2	3	1	1
18	1	37	1	49	1	0	2	2	3	4	1	1	1	1	1	1	1
19	1	52	2	25.4	1	0	2	4	0	3	1	1	1	1	3	1	1
20	1	51	2	35	1	0	2	3	0	3	1	1	1	3	1	1	1
21	2	39	2	12	1	1	2	5	0	2	3	1	1	1	3	1	1
22	1	40	2	17	1	0	2	2	0	2	1	1	1	3	1	1	1
23	1	42	2	7	2	0	2	4	0	1	1	1	1	1	1	1	1
24	2	31	1	15	1	3	2	5	0	2	2	1	1	2	2	1	1
25	1	39	1	12.4	1	0	2	4	0	2	1	1	1	2	1	1	1
26	1	46	1	4	2	2	2	6	0	1	4	1	1	1	1	1	1
27	1	55	2	29	1	0	2	3	3	3	1	1	2	3	1	1	1
28	1	33	1	20	1	2	2	6	3	2	4	1	1	2	2	1	1
29	1	48	1	6	1	0	2	4	0	1	1	1	1	1	1	1	1
30	2	26	1	17	2	2	2	6	0	2	4	1	1	2	2	1	1
31	1	54	2	8	2	2	2	5	0	1	4	1	1	1	3	1	1
32	2	49	1	6	1	2	2	5	0	1	4	1	1	1	1	1	1
33	1	26	2	13	1	0	2	4	0	2	1	1	1	2	1	1	1
34	2	31	1	26	1	1	2	5	3	3	3	1	1	2	3	1	1
35	2	34	1	11	1	0	2	5	0	2	1	1	1	1	1	1	1
36	1	42	2	16	1	0	2	3	0	2	1	1	1	1	1	1	1
37	2	42	2	10	3	0	2	6	0	1	1	1	1	1	3	1	1
38	1	54	2	8	2	0	2	6	0	1	1	1	1	2	1	1	1
39	1	47	2	10	1	0	2	5	0	1	1	1	1	1	1	1	1
40	1	54	2	7	3	0	2	5	0	1	1	1	1	1	1	1	1
41	1	40	1	10	1	0	2	4	0	1	1	1	1	2	3	1	1
42	1	44	2	13	1	0	2	5	0	2	1	1	1	1	1	1	1
43	1	49	2	26	2	0	2	2	0	3	1	1	1	1	1	1	1
44	1	39	1	6	1	1	2	5	0	1	3	1	1	1	3	1	1
45	1	46	1	20	1	0	2	4	0	2	1	1	1	2	3	1	1
46	1	39	1	5	3	0	2	4	0	1	1	1	1	1	1	1	1
47	1	32	1	19	3	1	2	6	0	2	3	1	1	5	3	1	1
48	1	41	2	6.5	1	0	2	4	0	1	1	1	1	1	1	1	1
49	1	40	1	12	1	0	2	6	0	2	1	1	1	1	1	1	1
50	2	63	1	8	2	0	2	5	0	1	1	1	1	1	1	1	1
51	1	52	1	19	1	0	2	4	0	2	1	1	1	2	3	1	1
52	1	30	1	22	1	3	2	6	3	3	2	1	1	2	2	1	1
53	1	50	2	13	3	0	2	5	0	6	1	1	1	6	1	1	1
54	1	34	1	11	1	0	2	5	0	2	1	1	1	1	1	1	1
55	1	40	2	6	1	1	2	4	0	1	3	1	1	1	1	1	1
56	1	70	1	33	3	2	2	4	3	6	4	1	2	6	3	1	3
57	1	36	1	10	3	0	2	5	0	1	1	1	1	1	3	1	1
58	1	46	2	15	1	0	2	2	0	2	1	1	1	1	3	1	1
59	2	38	2	10	1	2	2	4	0	1	4	1	1	1	3	1	1
60	1	46	1	11.1	3	2	2	5	0	2	4	1	1	1	2	1	1
61	1	31	1	20	3	2	2	6	0	6	4	1	1	6	2	1	1
62	1	43	2	15	3	1	2	4	0	2	3	1	1	2	1	1	1
63	1	46	2	22	3	3	2	6	0	3	2	1	1	2	2	1	1
64	1	57	2	4	1	0	2	3	0	1	1	1	1	1	1	1	1
65	2	30	1	16	4	0	2	3	0	5	1	1	1	6	1	1	1
66	1	28	1	20	3	0	2	4	0	2	1	1	1	2	3	1	1
67	2	48	1	5	2	0	2	6	0	1	1	1	1	1	3	1	1
68	1	43	1	40	1	0	2	2	0	3	1	1	1	5	1	1	1
69	1	53	2	23	1	1	2	2	0	3	3	1	1	5	3	1	1
70	1	52	2	26	1	0	2	2	0	3	1	1	1	2	1	1	1
71	2	30	1	34	3	3	2	6	0	6	2	1	1	6	2	1	1
72	1	48	2	10	2	0	2	4	0	1	1	1	1	1	1	1	1
73	1	42	2	30	1	0	2	3	0	3	1	1	1	1	3	1	1
74	1	38	1	14.5	3	0	2	4	0	2	1	1	1	2	2	1	1
75	2	36	1	18	1	0	2	4	3	2	1	1	1	4	1	1	1
76	1	53	2	39	1	0	2	5	0	3	1	1	1	3	1	1	1
77	2	45	2	67	1	0	2	5	3	4	1	1	1	1	1	1	1
78	1	59	2	20	1	0	2	4	0	2	1	1	1	5	1	1	2
79	2	49	1	5	1	0	2	4	0	1	1	1	1	1	3	1	1
80	2	35	1	37	1	0	2	5	0	3	1	1	1	3	1	1	1
81	2	33	1	11	3	0	2	5	0	2	1	1	1	1	1	1	1
82	1	54	2	39	1	0	2	2	3	3	1	1	1	2	3	1	1
83	1	29	2	12	1	2	2	6	0	2	4	1	1	2	1	1	1
84	2	49	1	8	1	0	2	4	0	1	1	1	1	1	3	1	1
85	1	39	2	10	3	0	2	5	0	1	1	1	1	1	3	1	1
86	1	49	1	13	1	1	2	5	3	2	3	1	1	2	3	1	1
87	2	27	1	4	2	0	2	2	3	1	1	1	1	1	1	1	1
88	1	38	2	7	2	0	2	4	0	1	1	1	1	1	1	1	1
89	1	46	2	11	2	0	2	2	0	2	1	1	1	1	3	1	1
90	1	49	2	9	1	0	2	4	0	1	1	1	1	1	1	1	1
91	1	67	1	8	1	0	2	4	3	1	1	1	1	1	1	1	1
92	1	42	2	15	3	0	2	5	0	2	1	1	1	2	3	1	1
93	2	28	1	13	1	2	2	6	3	2	4	1	1	2	2	1	1
94	1	27	2	25	1	0	2	4	3	3	1	1	1	2	1	1	1
95	2	26	2	11	1	0	2	4	3	2	1	1	1	2	3	1	1
96	1	41	1	5.9	2	0	2	5	0	1	1	1	1	1	1	1	1
97	1	31	1	10	1	0	2	4	3	1	1	1	1	2	3	1	1
98	1	53	1	15	1	0	2	5	3	2	1	1	1	1	1	1	1
99	1	27	1	6	1	0	2	6	3	1	1	1	1	1	1	1	1
100	1	44	1	6	1	0	2	5	0	1	1	1	1	1	3	1	1
101	2	39	1	19	1	0	2	6	3	2	1	1	1	2	1	1	1
102	1	51	1	11	1	0	2	4	0	2	1	1	1	1	1	1	1
103	1	28	1	7.1	1	0	2	4	3	1	1	1	1	1	3	1	1
104	1	41	2	30	1	0	2	4	3	3	1	1	1	5	2	1	4
105	1	26	1	15	1	0	2	4	0	2	1	1	1	2	3	1	1
106	1	41	2	4	2	0	2	4	0	1	1	1	1	1	1	1	1
107	1	37	2	14	2	0	2	2	3	2	1	1	1	1	1	1	1
108	1	43	2	22	3	0	2	5	0	3	1	1	1	3	2	1	1
109	1	61	2	13	3	0	2	6	0	2	1	1	1	2	1	1	1
110	2	37	1	8	1	0	2	5	3	1	1	1	1	1	3	1	1
111	1	27	2	9	1	0	2	4	3	1	1	1	1	1	1	1	1
112	1	43	2	16	1	1	2	6	0	2	3	1	1	5	2	1	1
113	1	30	2	46	1	0	2	4	0	4	1	1	1	3	1	1	1
114	2	48	2	7	1	0	2	4	3	1	1	1	1	1	1	1	1
115	1	43	2	8	1	0	2	3	3	1	1	1	1	1	1	1	1
116	1	39	2	8	1	0	2	2	0	1	1	1	1	2	1	1	1
117	2	28	2	9.8	1	0	2	4	0	1	1	1	1	2	1	1	1
118	2	43	2	10	3	0	2	5	3	1	1	1	1	2	3	1	1
119	2	32	2	17	1	3	2	6	0	2	2	1	1	2	2	1	1
120	1	36	2	13	3	2	2	3	0	2	4	1	1	1	2	1	1
121	1	57	2	20.9	2	0	2	2	3	3	1	1	1	1	1	1	1
122	1	62	2	13	1	0	2	4	3	2	1	1	1	1	1	1	1
123	1	34	2	5	1	0	2	5	3	1	1	1	1	1	3	1	1
124	2	58	2	22	1	0	2	4	3	3	1	1	2	2	3	1	2
125	2	65	2	12.2	2	0	2	5	3	2	1	1	1	1	1	1	1
126	1	49	1	9	1	0	2	4	0	1	1	1	1	1	3	1	1
127	2	33	1	5	1	0	2	5	3	1	1	1	1	1	1	1	1
128	1	43	2	17	1	0	2	2	0	2	1	1	1	2	1	1	1
129	1	40	1	6	2	1	2	6	3	1	3	1	1	1	3	1	1
130	1	47	1	8	1	0	2	3	3	1	1	1	1	1	3	1	1
131	1	31	1	27	3	1	2	6	3	6	3	1	1	6	3	1	1
132	1	25	1	39	1	3	2	5	3	3	2	1	1	3	4	1	1
133	1	46	2	9	1	3	2	2	0	1	2	1	1	1	1	1	1
134	2	32	1	9	2	0	2	6	0	1	1	1	1	1	3	1	1
135	2	64	2	9	3	0	2	6	3	1	1	1	1	1	1	1	1
136	1	49	1	13	2	0	2	6	0	2	1	1	1	2	1	1	1
137	1	31	2	25	1	0	2	5	3	3	1	1	1	2	3	1	1
138	2	29	2	10	1	0	2	5	0	1	1	1	1	1	3	1	1
139	2	55	1	6	1	0	2	5	0	1	1	1	1	1	1	1	1
140	1	66	2	10	1	0	2	4	0	1	1	1	1	1	1	1	1
141	1	24	1	12	3	0	2	5	3	2	1	1	1	1	3	1	1
142	1	44	2	44	1	0	2	4	0	4	1	1	1	3	3	1	1
143	1	48	2	9	1	0	2	6	3	1	1	1	1	1	1	1	1
144	2	45	1	28	1	3	2	6	3	3	2	1	1	3	2	1	4
145	1	34	1	15	1	1	2	6	3	2	3	1	1	1	1	1	1
146	1	39	2	5	2	0	2	2	3	1	1	1	1	1	1	1	1
147	1	39	2	11	2	0	2	6	3	2	1	1	1	2	1	1	1
148	1	58	2	8	1	2	2	6	3	1	4	1	2	1	1	1	1
149	1	39	2	5	2	0	2	2	3	1	1	1	1	1	1	1	1
150	1	51	2	23	1	0	2	3	3	3	1	1	1	1	1	1	1
151	1	37	1	32	1	0	2	6	3	3	1	1	1	2	3	1	1
152	1	32	1	5	2	0	2	4	3	1	1	1	1	1	1	1	1
153	2	23	1	16	1	0	2	5	0	2	1	1	1	1	1	1	1
154	1	45	1	15	1	0	2	4	0	2	1	1	1	2	3	1	1
155	2	45	1	10	1	0	2	5	3	1	1	1	1	1	3	1	1
156	1	42	2	14	2	0	2	2	0	2	1	1	1	1	1	1	1
157	1	28	1	12	3	0	2	5	0	2	1	1	1	1	1	1	1
158	1	34	1	9.5	1	1	2	4	3	1	3	1	1	1	1	1	1
159	1	27	1	11	3	1	2	5	0	2	3	1	1	1	3	1	1
160	1	39	1	9.3	1	0	2	6	0	1	1	1	1	1	3	1	1
161	1	35	1	40	1	2	2	6	3	3	4	1	1	3	2	1	1
162	2	51	2	7	1	0	2	5	3	1	1	1	1	1	3	1	1
163	1	58	2	6	2	0	2	5	0	1	1	1	1	1	1	1	1
164	1	52	1	10	1	1	2	6	0	1	3	1	1	1	1	1	1
165	1	48	2	13	1	0	2	5	3	2	1	1	1	1	1	1	1
166	1	29	1	40	1	3	2	6	0	3	2	1	1	5	2	1	1
167	1	51	1	5	2	0	2	4	3	1	1	1	1	1	1	1	1
168	1	47	1	5	2	0	2	5	0	1	1	1	1	1	1	1	1
169	1	49	2	23	1	0	2	4	3	3	1	1	1	2	1	1	1
170	1	51	1	18	1	0	2	5	3	2	1	1	1	1	1	1	1
171	1	47	1	10	2	2	2	5	3	1	4	1	1	1	1	1	1
172	2	38	1	11	1	0	2	4	0	2	1	1	1	1	3	1	1
173	2	32	2	12	1	0	2	6	3	2	1	1	1	2	3	1	1
174	1	56	2	6	2	0	2	5	3	1	1	1	1	1	1	1	1
175	1	38	1	6	2	0	2	4	0	1	1	1	1	5	3	1	1
176	1	39	2	11	1	0	2	4	0	2	1	1	1	1	3	1	1
177	1	52	2	18	3	0	2	3	0	2	1	1	1	2	3	1	1
178	1	59	2	21	1	0	2	3	0	3	1	1	1	2	1	1	1
179	1	42	1	8	2	0	2	6	3	1	1	1	1	1	1	1	1
180	1	56	1	10	1	1	2	2	0	1	3	1	2	1	3	1	2
181	1	58	2	9	2	2	2	6	3	1	4	1	2	1	3	1	3
182	1	25	1	9	1	0	2	6	0	1	1	1	1	1	1	1	1
183	2	36	2	19	1	2	2	5	3	2	4	1	1	2	3	1	1
184	2	25	1	15	3	0	2	5	3	2	1	1	1	2	3	1	1
185	1	32	2	15	1	2	2	4	3	2	4	1	1	1	3	1	1
186	1	30	2	12	1	0	2	2	0	2	1	1	1	2	1	1	1
187	2	41	2	10	2	0	2	5	0	1	1	1	1	2	1	1	1
188	1	31	2	11	2	0	2	6	0	2	1	1	1	1	3	1	1
189	1	41	2	5	1	0	2	4	0	1	1	1	1	1	1	1	1
190	1	51	2	12	2	0	2	6	3	2	1	1	1	1	1	1	1
191	1	53	1	7	1	0	2	6	3	1	1	1	1	1	3	1	1
192	1	46	2	18	1	2	2	6	3	2	4	1	1	1	3	1	1
193	1	43	1	8	1	0	2	5	3	1	1	1	1	1	1	1	1
194	1	25	1	6	2	1	2	4	3	1	3	1	1	1	3	1	1
195	2	61	2	11	2	0	2	2	0	2	1	1	1	1	1	1	1
196	2	34	1	6	2	0	2	4	3	1	1	1	1	1	3	1	1
197	1	48	2	13	2	1	2	4	0	2	3	1	1	1	1	1	1
198	1	23	2	26	1	3	2	4	3	3	2	1	1	3	2	1	1
199	1	60	1	8	1	2	2	4	0	1	4	1	2	1	3	1	2
200	2	30	1	28	3	2	2	6	3	3	4	1	1	3	2	1	1
201	1	45	2	6	2	2	2	5	0	1	4	1	1	1	3	1	1
202	2	36	2	9	2	0	2	5	3	1	1	1	1	1	3	1	1
203	1	31	2	9	2	0	2	4	3	1	1	1	1	1	1	1	1
204	1	52	2	8	1	0	2	5	3	1	1	1	1	1	1	1	1
205	1	24	1	5	1	0	2	6	0	1	1	1	1	1	1	1	1
206	2	21	1	10	1	2	2	4	0	1	4	1	1	1	3	1	1
207	2	45	2	14	2	2	2	6	0	2	4	1	1	2	1	1	1
208	2	32	1	6	2	0	2	4	3	1	1	1	1	1	1	1	1
209	1	58	2	10	1	0	2	4	0	1	1	1	1	1	3	1	2
210	1	42	1	6	1	0	2	5	3	1	1	1	1	1	1	1	1
211	1	46	2	11	2	1	2	5	0	2	3	1	1	1	1	1	1
212	2	32	2	8	1	0	2	5	3	1	1	1	1	1	1	1	1
213	2	36	1	7	1	0	2	4	3	1	1	1	1	1	1	1	1
214	1	26	1	16	1	0	2	6	0	2	1	1	1	1	1	1	1
215	1	44	1	11	1	0	2	5	3	2	1	1	1	1	1	1	1
216	1	57	1	13	1	1	2	5	3	2	3	1	2	2	3	1	2
217	2	55	2	6	1	0	2	2	3	1	1	1	1	1	1	1	1
218	2	35	1	11	1	0	2	4	3	2	1	1	1	1	1	1	1
219	1	70	1	11	1	0	2	4	3	2	1	1	1	1	1	1	1
220	2	75	1	7	1	0	2	3	3	1	1	1	1	1	3	1	2
221	1	50	2	10	1	2	2	3	3	1	4	1	1	1	3	1	1
222	1	62	2	17	1	2	2	4	3	2	4	1	2	2	1	1	1
223	2	54	2	10	1	0	2	2	0	1	1	1	1	1	1	1	1
224	1	57	2	27	1	1	2	6	0	3	3	1	2	3	3	1	2
225	1	43	2	4	2	0	2	3	3	1	1	1	1	1	1	1	1
226	1	30	1	28	1	1	2	5	0	3	3	1	1	1	2	1	1
227	1	50	2	37	1	2	2	6	3	3	4	1	1	3	2	1	4
228	1	42	1	14	1	1	2	4	3	2	3	1	1	1	1	1	1
229	2	44	1	12	1	0	2	4	0	2	1	1	1	2	3	1	1
230	1	24	1	9	1	0	2	4	0	1	1	1	1	1	3	1	1
231	1	34	1	15	2	0	2	4	0	2	1	1	1	1	3	1	1
232	2	28	1	11	1	0	2	6	3	2	1	1	1	1	3	1	1
233	1	23	1	18	1	1	2	4	0	2	3	1	1	2	3	1	1
234	1	62	1	10	1	0	2	5	3	1	1	1	1	1	1	1	1
235	1	29	1	9.6	1	0	2	4	3	1	1	1	1	1	1	1	1
236	1	49	1	13	2	0	2	5	3	2	1	1	1	1	1	1	1
237	1	33	2	7	2	0	2	6	0	1	1	1	1	1	1	1	1
238	1	54	2	8	1	3	2	6	3	1	2	1	1	1	3	1	1
239	2	31	2	19	1	0	2	2	3	2	1	1	1	1	1	1	1
240	2	33	1	13	1	0	2	4	0	2	1	1	1	1	1	1	1
241	1	28	2	7	2	0	2	2	0	1	1	1	1	1	1	1	1
242	1	47	2	11	2	3	2	6	3	2	2	1	1	1	2	1	1
243	1	30	1	5	2	0	2	4	3	1	1	1	1	1	1	1	1
244	1	32	1	11	1	0	2	4	3	2	1	1	1	1	1	1	1
245	1	49	1	8	3	0	2	5	3	1	1	1	1	1	1	1	1
246	2	34	1	7	3	0	2	5	0	1	1	1	1	1	1	1	1
247	1	48	2	12	1	0	2	4	3	2	1	1	1	1	1	1	1
248	1	56	2	6	2	0	2	4	0	1	1	1	1	1	1	1	1
249	2	45	2	17	3	0	2	5	3	2	1	1	1	1	3	1	1
250	2	34	2	22	1	3	2	6	0	3	2	1	1	2	2	1	1
251	1	24	2	8	2	2	2	5	0	1	4	1	1	1	4	1	1
252	1	23	2	20	1	1	2	6	3	2	3	1	1	2	3	1	1
253	1	50	2	26	1	2	2	4	0	3	4	1	1	2	1	1	1
254	1	28	1	5	2	0	2	4	0	1	1	1	1	1	3	1	1
255	2	28	1	8	1	0	2	6	3	1	1	1	1	1	3	1	1
256	1	50	2	8	1	0	2	5	0	1	1	1	1	1	1	1	1
257	2	35	2	13	1	3	2	6	0	2	2	1	1	2	4	1	1
258	1	46	2	10	3	0	2	5	0	1	1	1	1	1	1	1	1
259	2	40	2	16	2	2	2	5	3	2	4	1	1	2	3	1	1
260	1	62	2	12	1	0	2	4	3	2	1	1	1	1	1	1	1
261	1	61	2	6	3	0	2	5	0	1	1	1	1	1	1	1	1
262	1	47	2	11	1	0	2	2	0	2	1	1	1	1	1	1	1
263	1	42	2	13	1	3	2	5	0	2	2	1	1	1	4	1	1
264	1	50	2	55	1	0	2	5	3	4	1	1	1	3	2	1	1
265	2	41	2	10	1	0	2	3	3	1	1	1	1	1	1	1	1
266	1	61	2	19	1	0	2	2	0	2	1	1	1	1	1	1	1
267	1	27	1	7	2	0	2	4	0	1	1	1	1	1	3	1	1
268	1	65	1	16	3	0	2	5	3	2	1	1	1	2	1	1	1
269	2	27	2	11	1	2	2	5	0	2	4	1	1	2	2	1	1
270	1	53	2	15	1	3	2	4	3	2	2	1	1	1	1	1	1
271	2	38	2	9	2	0	2	4	3	1	1	1	1	1	1	1	1
272	1	23	1	24	1	1	2	6	0	3	3	1	1	3	3	1	1
273	1	46	1	27	3	0	2	4	0	3	1	1	1	3	1	1	1
274	2	66	2	27	1	0	2	2	0	6	1	1	1	6	1	1	3
275	2	29	1	9	2	0	2	5	0	1	1	1	1	1	3	1	1
276	1	51	2	20	1	3	2	5	0	2	2	1	1	3	2	1	1
277	1	24	1	30	1	0	2	6	0	3	1	1	1	3	1	1	1
278	1	52	2	25	1	0	2	2	0	3	1	1	1	2	1	1	1
279	1	46	2	10	2	0	2	2	0	1	1	1	1	1	1	1	1
280	1	33	2	11	2	1	2	6	0	2	3	1	1	1	1	1	1
281	1	27	2	10	1	0	2	6	3	1	1	1	1	1	2	1	1
282	1	28	1	5	2	0	2	6	3	1	1	1	1	1	1	1	1
283	1	53	1	12	3	2	2	6	0	2	4	1	1	2	1	1	1
284	1	43	2	9	2	0	2	5	0	1	1	1	1	1	1	1	1
285	1	49	2	8	2	0	2	4	3	1	1	1	1	1	3	1	1
286	1	31	1	6	2	0	2	4	3	1	1	1	1	1	1	1	1
287	1	56	1	10	1	0	2	4	3	1	1	1	1	1	3	1	2
288	1	60	2	24	1	2	2	5	3	3	4	1	1	5	2	1	2
289	1	49	1	24	3	0	2	5	0	3	1	1	1	3	4	1	1
290	1	28	2	13	1	0	2	5	0	2	1	1	1	2	1	1	1
291	1	31	1	7	2	2	2	4	0	1	4	1	1	1	1	1	1
292	1	33	1	5	1	0	2	5	0	1	1	1	1	1	3	1	1
293	1	51	2	36	1	0	2	4	4	3	1	2	2	3	3	2	2
294	1	57	1	22	1	0	2	4	3	3	1	1	1	2	4	1	4
295	1	47	1	8	3	0	2	6	3	1	1	1	1	1	3	1	1
296	1	43	2	8	1	3	2	5	0	1	2	1	1	1	3	1	1
297	1	40	2	45	1	2	2	2	3	4	4	1	1	1	1	1	1
298	1	31	1	17	1	3	2	5	0	2	2	1	1	1	3	1	1
299	2	52	1	11	1	2	2	5	0	2	4	1	1	1	1	1	1
300	1	32	1	9	1	1	2	5	3	1	3	1	1	1	1	1	1
301	1	49	1	53	1	0	2	4	3	4	1	1	1	5	2	1	1
302	1	56	2	15	1	1	2	2	0	2	3	1	2	1	1	1	1
303	1	54	2	12	1	1	2	6	0	2	3	1	1	1	3	1	1
304	1	42	2	10	1	2	2	5	3	1	4	1	1	1	2	1	1
305	1	72	2	36	1	1	2	6	0	6	3	1	2	6	1	1	3
306	1	52	1	6.6	1	0	2	5	0	1	1	1	1	1	1	1	1
307	1	66	2	15	1	0	2	4	0	2	1	1	1	3	1	1	1
308	1	29	2	19	2	0	2	5	3	2	1	1	1	2	3	1	1
309	1	27	2	13	2	1	2	6	3	2	3	1	1	1	3	1	1
310	1	45	1	15	1	0	2	5	3	2	1	1	1	2	1	1	1
311	2	44	2	6	1	0	2	5	0	1	1	1	1	1	1	1	1
312	2	32	1	25	1	0	2	5	3	3	1	1	1	2	3	1	1
313	1	18	1	11	2	0	2	5	3	2	1	1	1	1	3	1	1
314	1	67	2	34	1	0	2	3	3	3	1	1	1	2	3	1	2
315	1	23	2	12	1	1	2	2	3	2	3	1	1	1	3	1	1
316	1	43	1	8	2	0	2	4	3	1	1	1	1	1	1	1	1
317	1	42	2	6	1	0	2	4	0	1	1	1	1	1	3	1	1
318	1	32	2	19	1	2	2	5	3	2	4	1	1	2	2	1	1
319	1	48	2	6	2	0	2	4	0	1	1	1	1	1	3	1	1
320	1	47	2	7	1	0	2	4	0	1	1	1	1	1	1	1	1
321	2	31	2	10	1	0	2	5	0	1	1	1	1	1	1	1	1
322	1	29	1	10	1	0	2	5	3	1	1	1	1	1	1	1	1
323	1	35	2	12	1	0	2	4	0	2	1	1	1	2	3	1	1
324	1	73	2	19	2	2	2	6	0	2	4	1	2	2	2	1	2
325	1	31	1	10	1	0	2	4	3	1	1	1	1	1	1	1	1
326	1	52	2	12	1	0	2	5	0	2	1	1	1	1	1	1	1
327	1	33	2	7	1	0	2	4	0	1	1	1	1	1	1	1	1
328	1	34	2	10	1	3	2	5	3	1	2	1	1	2	3	1	1
329	1	24	2	14	1	0	2	5	3	2	1	1	1	2	3	1	1
330	2	52	1	29	1	0	2	6	3	3	1	1	1	3	1	1	1
331	2	29	1	25	1	1	2	6	3	3	3	1	1	2	3	1	1
332	1	30	1	12	1	0	2	4	0	2	1	1	1	2	1	1	1
333	2	44	2	7	1	0	2	5	3	1	1	1	1	1	1	1	1
334	1	53	2	5.8	1	0	2	3	3	1	1	1	1	1	1	1	1
335	1	24	1	30	1	0	2	4	3	3	1	1	1	2	3	1	1
336	2	38	2	35	1	0	2	6	0	3	1	1	1	2	2	1	1
337	1	29	2	5	2	0	2	5	3	1	1	1	1	1	1	1	1
338	1	50	1	17	3	0	2	4	0	2	1	1	1	2	1	1	1
339	2	29	2	11	1	1	2	6	0	2	3	1	1	1	3	1	1
340	1	27	1	35	1	0	2	2	3	6	1	1	1	6	3	1	1
341	2	40	1	15	1	0	2	4	0	2	1	1	1	2	1	1	1
342	2	36	1	7	1	0	2	3	0	1	1	1	1	1	1	1	1
343	1	30	2	7	1	0	2	2	0	1	1	1	1	1	1	1	1
344	2	41	2	16	1	0	2	3	3	2	1	1	1	1	3	1	1
345	1	56	2	13	1	0	2	3	0	2	1	1	1	1	1	1	1
346	1	45	1	16	1	0	2	3	0	5	1	1	1	6	1	1	1
347	1	34	2	7	1	0	2	2	3	1	1	1	1	1	3	1	1
348	1	35	1	9	1	0	2	4	3	1	1	1	1	1	1	1	1
349	1	56	2	29	3	0	2	5	0	6	1	1	1	6	2	1	3
350	2	31	1	9	2	0	2	4	3	1	1	1	1	1	1	1	1
351	1	43	2	15	1	0	2	4	0	2	1	1	1	2	1	1	1
352	1	51	1	7	3	0	2	4	0	1	1	1	1	1	3	1	1
353	1	41	2	18	1	0	2	5	0	2	1	1	1	1	3	1	1
354	1	32	2	6	1	0	2	2	3	1	1	1	1	1	1	1	1
355	1	57	2	11	2	0	2	2	0	2	1	1	1	1	3	1	2
356	2	53	2	7	1	0	2	6	3	1	1	1	1	1	3	1	1
357	1	29	1	13	1	0	2	3	0	2	1	1	1	2	1	1	1
358	1	50	1	22	1	0	2	4	3	3	1	1	1	2	1	1	1
359	1	42	2	8	2	0	2	2	3	1	1	1	1	1	1	1	1
360	2	25	2	16	2	3	2	6	0	2	2	1	1	2	3	1	1
361	2	28	1	10	1	0	2	4	3	1	1	1	1	1	1	1	1
362	1	30	1	7	1	0	2	6	0	1	1	1	1	1	1	1	1
363	1	54	2	8	3	0	2	6	3	1	1	1	1	1	1	1	1
364	1	36	2	48	1	0	2	2	3	4	1	1	1	1	1	1	1
365	1	28	1	10.1	1	1	2	5	0	2	3	1	1	1	3	1	1
366	2	45	2	20	3	3	2	6	3	2	2	1	1	3	2	1	1
367	2	28	1	15	1	0	2	5	0	2	1	1	1	2	1	1	1
368	2	66	2	46	1	0	2	3	4	4	1	1	2	4	1	1	2
369	1	76	2	16	1	2	2	6	0	5	4	1	2	6	2	1	3
370	1	35	2	13	1	0	2	2	0	2	1	1	1	2	1	1	1
371	1	61	2	9	1	0	2	4	3	1	1	1	1	1	3	1	2
372	2	54	1	10	1	2	2	5	0	1	4	1	1	1	3	1	1
373	1	28	1	26	1	0	2	3	0	3	1	1	1	3	1	1	1
374	1	28	1	7	1	0	2	4	0	1	1	1	1	1	1	1	1
375	1	52	1	6.7	1	0	2	5	0	1	1	1	1	1	1	1	1
376	1	49	2	14	2	0	2	4	3	2	1	1	1	2	1	1	1
377	1	58	2	38	1	2	2	3	0	3	4	1	2	1	4	1	4
378	1	63	2	22	1	2	2	2	0	3	4	1	2	2	3	1	2
379	1	51	1	12	3	2	2	6	3	2	4	1	1	1	4	1	1
380	2	39	1	6.8	1	0	2	5	3	1	1	1	1	1	1	1	1
381	1	30	1	6	2	0	2	5	3	1	1	1	1	1	3	1	1
382	1	25	2	6	3	1	2	5	3	1	3	1	1	2	3	1	1
383	1	41	1	39	3	3	2	6	3	3	2	1	1	3	2	1	1
384	1	67	2	10	1	0	2	5	3	1	1	1	1	2	1	1	1
385	1	27	1	11	3	3	2	6	0	2	2	1	1	1	3	1	1
386	1	40	2	14	1	2	2	5	3	2	4	1	1	2	4	1	1
387	1	61	2	11	2	2	2	2	0	2	4	1	2	1	1	1	1
388	1	48	2	21	1	3	2	5	0	3	2	1	1	2	2	1	1
389	1	58	2	13	1	0	2	6	3	2	1	1	1	1	1	1	1
390	1	38	1	19	1	0	2	4	3	2	1	1	1	2	1	1	1
391	1	50	2	6	2	0	2	5	0	1	1	1	1	1	1	1	1
392	1	59	2	19	1	0	2	2	3	2	1	1	1	1	1	1	1
393	1	47	1	14	1	0	2	5	3	2	1	1	1	2	1	1	1
394	1	29	1	6	2	0	2	6	3	1	1	1	1	1	1	1	1
395	1	45	2	10	1	1	2	4	3	1	3	1	1	1	3	1	1
396	1	62	1	15	1	0	2	5	0	2	1	1	1	2	1	1	1
397	2	55	2	5	1	0	2	4	3	1	1	1	1	1	1	1	1
398	1	58	2	11	3	1	2	6	0	2	3	1	2	2	3	1	6
399	1	63	2	8	2	0	2	5	3	1	1	1	1	1	1	1	1
400	2	51	2	9	1	0	2	4	0	1	1	1	1	1	1	1	1
401	1	56	2	16	3	0	2	5	0	2	1	1	1	1	3	1	2
402	2	80	2	17	1	2	2	5	3	2	4	1	2	2	2	1	2
403	1	37	2	9	3	2	2	4	0	1	4	1	1	1	1	1	1
404	1	35	2	8	1	0	2	4	0	1	1	1	1	1	1	1	1
405	1	23	1	16	3	3	2	6	0	2	2	1	1	3	3	1	1
406	1	56	2	11	1	0	2	4	0	2	1	1	1	2	1	1	1
407	1	29	1	8	2	0	2	5	0	1	1	1	1	1	1	1	1
408	1	38	2	10	1	0	2	5	0	1	1	1	1	2	1	1	1
409	1	27	1	15	1	0	2	5	3	2	1	1	1	2	3	1	1
410	2	34	1	14	1	0	2	6	3	2	1	1	1	1	1	1	1
411	1	56	2	25	1	0	2	5	3	3	1	1	1	2	3	1	2
412	1	45	2	10	2	0	2	5	3	1	1	1	1	1	3	1	1
413	1	57	2	7	1	0	2	5	3	1	1	1	1	1	1	1	1
414	1	37	1	8	1	0	2	5	0	1	1	1	1	1	1	1	1
415	2	32	2	11	1	1	2	6	3	2	3	1	1	2	3	1	1
416	1	38	1	7	1	0	2	6	3	1	1	1	1	1	1	1	1
417	1	62	2	8	1	0	2	4	3	1	1	1	1	1	3	1	2
418	2	42	2	9	2	0	2	5	0	1	1	1	1	1	3	1	1
419	1	45	2	12	1	0	2	5	0	2	1	1	1	2	3	1	1
420	2	60	2	11	1	0	2	6	0	2	1	1	1	1	3	1	2
421	1	64	2	24	1	0	2	2	0	3	1	1	1	1	1	1	1
422	2	43	1	5	1	0	2	4	0	1	1	1	1	1	1	1	1
423	2	23	2	14	3	2	2	6	0	2	4	1	1	2	2	1	1
424	1	49	2	11	1	2	2	4	0	2	4	1	1	1	1	1	1
425	1	36	2	14	1	0	2	5	0	2	1	1	1	2	3	1	1
426	1	42	1	7	1	0	2	4	3	1	1	1	1	1	1	1	1
427	1	31	2	20	1	2	2	5	0	2	4	1	1	2	3	1	1
428	1	25	1	19	2	3	2	6	3	2	2	1	1	2	2	1	1
429	2	52	2	9	1	0	2	4	0	1	1	1	1	1	1	1	1
430	2	47	2	18	1	0	2	3	3	2	1	1	1	1	1	1	1
431	1	58	2	9	3	0	2	5	0	1	1	1	1	2	1	1	1
432	1	57	1	14	3	0	2	5	3	2	1	1	1	2	1	1	1
433	1	62	2	9	3	0	2	4	0	1	1	1	1	1	1	1	1
434	1	59	2	20	1	0	2	2	3	2	1	1	1	2	1	1	1
435	1	27	2	9	2	0	2	5	3	1	1	1	1	1	3	1	1
436	1	28	1	10	1	0	2	5	3	1	1	1	1	1	1	1	1
437	2	32	2	30.6	3	3	2	6	3	3	2	1	1	3	2	1	1
438	1	53	1	6	1	0	2	3	3	1	1	1	1	1	1	1	1
439	1	40	2	24	1	0	2	5	0	3	1	1	1	5	3	1	1
440	2	53	2	9	1	0	2	4	0	1	1	1	1	1	3	1	1
441	1	55	2	14	3	0	2	2	3	2	1	1	1	2	1	1	1
442	1	41	2	13	2	0	2	3	3	2	1	1	1	1	1	1	1
443	1	47	1	13	1	0	2	4	3	2	1	1	1	2	3	1	1
444	2	45	2	5	1	0	2	5	3	1	1	1	1	1	1	1	1
445	2	50	1	13	1	0	2	4	3	2	1	1	1	2	1	1	1
446	2	49	2	10	2	0	2	5	0	1	1	1	1	3	3	1	1
447	1	44	2	26	1	0	2	5	0	3	1	1	1	3	1	1	1
448	1	25	1	24	3	0	2	5	3	3	1	1	1	2	3	1	1
449	1	20	1	20	1	0	2	5	3	2	1	1	1	2	3	1	1
450	2	56	1	9	1	0	2	6	0	1	1	1	1	1	1	1	1
451	2	43	2	13	3	0	2	5	0	2	1	1	1	2	1	1	1
452	2	27	1	6	2	0	2	4	0	1	1	1	1	1	3	1	1
453	1	35	1	27	3	1	2	6	3	6	3	1	1	6	3	1	1
454	2	30	1	6	1	0	2	4	0	1	1	1	1	1	1	1	1
455	2	33	2	6	1	0	2	4	3	1	1	1	1	1	1	1	1
456	2	40	2	34	1	0	2	4	3	3	1	1	1	3	3	1	1
457	2	67	2	13	1	0	2	6	3	2	1	1	1	2	3	1	2
458	1	27	1	20	1	2	2	5	3	2	4	1	1	3	2	1	1
459	1	29	1	11	1	3	2	6	0	2	2	1	1	1	2	1	1
460	1	63	2	13	1	0	2	2	3	2	1	1	1	1	3	1	2
461	1	57	2	12	3	0	2	4	3	2	1	1	1	2	3	1	2
462	1	30	1	13	1	0	2	5	3	2	1	1	1	2	3	1	1
463	1	36	1	13	1	3	2	6	0	2	2	1	1	1	1	1	1
464	1	42	2	23	1	0	2	2	0	3	1	1	1	1	1	1	1
465	2	49	2	64	1	0	2	2	3	4	1	1	1	1	3	1	1
466	2	46	2	20	1	2	2	6	0	2	4	1	1	2	2	1	1
467	1	33	2	24	3	1	2	6	3	3	3	1	1	3	2	1	1
468	1	31	1	7	2	0	2	6	0	1	1	1	1	1	1	1	1
469	1	57	2	13	2	0	2	2	3	2	1	1	1	1	1	1	1
470	1	55	2	12	1	0	2	2	3	2	1	1	1	1	1	1	1
471	1	55	1	13	1	0	2	6	3	2	1	1	1	1	3	1	2
472	2	45	2	25	1	0	2	2	3	3	1	1	1	2	3	1	1
473	2	34	1	7	1	0	2	4	0	1	1	1	1	1	2	1	1
474	1	33	1	6	1	2	2	6	3	1	4	1	1	1	2	1	1
475	2	42	1	13	1	0	2	5	0	2	1	1	1	2	2	1	1
476	1	69	2	35	1	2	2	5	3	3	4	1	2	5	2	1	2
477	1	32	2	7	1	1	2	5	3	1	3	1	1	1	3	1	1
478	2	33	1	10	3	0	2	5	0	1	1	1	1	1	1	1	1
479	1	59	1	9	1	0	2	4	0	1	1	1	1	1	1	1	1
480	1	55	2	8	1	0	2	2	0	1	1	1	1	3	1	1	1
481	2	24	1	9	1	0	2	6	3	1	1	1	1	1	3	1	1
482	1	43	2	9	1	0	2	6	0	1	1	1	1	2	1	1	1
483	2	34	2	18	1	0	2	6	3	2	1	1	1	2	3	1	1
484	2	17	1	18	2	3	2	6	0	2	2	1	1	2	3	1	1
485	2	54	1	12	1	2	2	6	0	2	4	1	1	2	1	1	1
486	1	35	1	6	1	2	2	6	0	1	4	1	1	1	3	1	1
487	1	26	2	9	1	0	2	3	3	1	1	1	1	2	3	1	1
488	1	29	2	9	1	0	2	4	0	1	1	1	1	1	1	1	1
489	2	23	1	16	1	0	2	5	3	2	1	1	1	2	1	1	1
490	1	51	1	17	1	1	2	5	3	2	3	1	1	2	1	1	1
491	1	43	2	7	2	0	2	4	3	1	1	1	1	1	1	1	1
492	1	40	1	5	2	0	2	4	0	1	1	1	1	1	1	1	1
493	2	20	1	7	1	0	2	3	0	1	1	1	1	1	1	1	1
494	1	44	2	17	1	0	2	6	0	2	1	1	1	2	3	1	1
495	1	41	1	15	1	0	2	4	3	2	1	1	1	2	3	1	1
496	1	25	2	11	1	0	2	6	0	6	1	1	1	6	3	1	1
497	2	54	1	9	1	0	2	4	3	1	1	1	1	1	1	1	1
498	1	42	2	12	1	0	2	4	3	2	1	1	1	1	1	1	1
499	1	43	2	49	3	3	2	6	3	6	2	1	1	6	2	1	1
500	2	20	1	15	1	0	2	4	3	2	1	1	1	1	3	1	1
501	1	31	1	13	3	0	2	4	3	2	1	1	1	1	3	1	1
502	2	40	2	18	3	0	2	4	3	2	1	1	1	1	3	1	1
503	2	39	1	10	2	0	2	5	3	1	1	1	1	1	3	1	1
504	2	33	2	9	2	0	2	5	0	1	1	1	1	1	1	1	1
505	2	48	1	12	1	0	2	4	0	2	1	1	1	1	3	1	1
506	1	49	2	7	1	0	2	4	0	1	1	1	1	1	1	1	1
507	1	25	1	9	1	0	2	4	3	1	1	1	1	1	1	1	1
508	1	43	1	10	1	0	2	4	3	1	1	1	1	1	1	1	1
509	2	44	2	32	1	0	2	3	0	3	1	1	1	1	3	1	1
510	1	31	1	10	1	0	2	6	3	1	1	1	1	1	1	1	1
511	2	23	1	6	2	0	2	5	3	1	1	1	1	1	1	1	1
512	2	45	2	14	1	0	2	6	3	2	1	1	1	2	1	1	1
513	1	45	1	7	1	0	2	5	3	1	1	1	1	1	1	1	1
514	1	27	1	8	1	0	2	6	3	1	1	1	1	1	3	1	1
515	2	31	1	17	1	0	2	6	3	2	1	1	1	2	3	1	1
516	1	29	2	6.1	1	0	2	4	3	1	1	1	1	1	3	1	1
517	1	45	2	8	1	0	2	3	3	1	1	1	1	1	1	1	1
518	1	57	1	9	3	0	2	6	0	1	1	1	1	1	2	1	2
519	1	63	2	11	1	0	2	4	0	2	1	1	1	1	1	1	1
520	1	36	2	9	1	0	2	6	0	1	1	1	1	1	3	1	1
521	1	51	2	38	1	0	2	2	0	3	1	1	1	1	1	1	1
522	1	44	2	5	2	0	2	5	3	1	1	1	1	1	1	1	1
523	2	51	2	7	1	0	2	5	3	1	1	1	1	1	3	1	1
524	1	43	2	15	1	0	2	6	0	2	1	1	1	2	3	1	1
525	1	48	2	11	1	0	2	3	3	2	1	1	1	2	1	1	1
526	1	45	1	8	2	0	2	5	3	1	1	1	1	1	1	1	1
527	1	67	2	18	1	2	2	6	3	2	4	1	2	5	2	1	2
528	1	67	2	17	1	0	2	4	0	2	1	1	1	1	1	1	1
529	1	53	2	6	1	0	2	4	0	1	1	1	1	1	1	1	1
530	1	57	1	36	1	0	2	4	3	3	1	1	1	3	3	1	2
531	2	66	2	10	1	0	2	5	3	1	1	1	1	2	1	1	1
532	1	33	2	9	1	0	2	5	3	1	1	1	1	2	1	1	1
533	2	28	1	33	3	1	2	5	3	3	3	1	1	3	1	1	1
534	1	30	1	22	1	0	2	6	3	3	1	1	1	2	3	1	1
535	1	56	1	14	1	0	2	5	3	2	1	1	1	5	1	1	2
536	1	49	2	33	1	0	2	6	3	3	1	1	1	3	3	1	1
537	1	52	2	15	1	0	2	2	3	2	1	1	1	1	1	1	1
538	2	77	2	9	1	0	2	2	3	1	1	1	1	1	1	1	1
539	1	37	1	29	1	0	2	5	0	3	1	1	1	1	1	1	1
540	1	63	2	19	1	0	2	2	0	2	1	1	1	2	3	1	2
541	2	54	2	11	1	0	2	4	0	2	1	1	1	1	3	1	1
542	2	25	2	15	3	0	2	5	0	2	1	1	1	2	3	1	1
543	2	44	1	32	1	0	2	5	0	3	1	1	1	3	3	1	1
544	2	32	1	7	1	0	2	5	0	1	1	1	1	1	3	1	1
545	1	30	1	18	1	0	2	5	3	2	1	1	1	2	3	1	1
546	1	38	1	19	1	0	2	6	0	2	1	1	1	1	4	1	1
547	2	35	1	9	2	0	2	5	0	1	1	1	1	1	3	1	1
548	1	38	1	5	1	0	2	4	3	1	1	1	1	1	1	1	1
549	1	38	1	11	1	0	2	4	0	2	1	1	1	1	1	1	1
550	2	28	2	24	1	2	2	2	0	3	4	1	1	1	2	1	1
551	1	39	1	10	1	0	2	4	0	1	1	1	1	1	1	1	1
552	2	16	1	44	1	0	2	5	3	4	1	1	1	5	2	1	1
553	1	26	2	12	1	0	2	4	0	2	1	1	1	1	3	1	1
554	2	41	2	19	1	0	2	5	3	2	1	1	1	2	2	1	1
555	1	57	2	6	1	0	2	4	0	1	1	1	1	1	1	1	1
556	1	46	2	4	2	0	2	4	0	1	1	1	1	1	1	1	1
557	2	47	1	6	1	0	2	6	0	1	1	1	1	1	1	1	1
558	2	71	2	110	1	0	2	2	3	4	1	1	2	1	3	1	2
559	2	26	2	7	1	0	2	5	0	1	1	1	1	1	3	1	1
560	1	48	2	15	1	0	2	4	0	2	1	1	1	2	4	1	1
561	1	65	2	12	1	0	2	4	3	2	1	1	1	1	3	1	2
562	2	54	2	10	1	0	2	5	3	1	1	1	1	1	1	1	1
563	1	47	1	11	1	0	2	5	4	2	1	1	1	2	3	1	1
564	1	30	1	8	2	2	2	6	0	1	4	1	1	1	1	1	1
565	1	37	1	10	1	0	2	4	0	1	1	1	1	2	3	1	1
566	1	62	2	63	1	0	2	2	3	4	1	1	2	4	1	1	2
567	1	43	2	19	1	0	2	5	0	2	1	1	1	2	3	1	1
568	1	43	2	10	1	1	2	4	3	1	3	1	1	1	3	1	1
569	1	51	2	16	1	2	2	6	3	2	4	1	1	2	1	1	1
570	1	52	1	6.6	1	0	2	5	0	1	1	1	1	1	1	1	1
571	1	54	2	38	1	0	2	2	3	3	1	1	1	1	1	1	1
572	2	41	1	8	3	0	2	5	3	1	1	1	1	1	1	1	1
573	1	63	2	26	1	0	2	2	0	3	1	1	1	2	1	1	1
574	1	57	1	5	1	0	2	4	3	1	1	1	1	1	1	1	1
575	1	34	1	15	1	0	2	6	0	2	1	1	1	1	1	1	1
576	2	55	1	10	1	0	2	5	0	1	1	1	1	1	3	1	2
577	1	40	1	7	1	0	2	5	0	1	1	1	1	1	3	1	1
578	1	54	2	23	1	2	2	2	0	3	4	1	1	3	2	1	1
579	2	38	1	19	1	0	2	4	3	2	1	1	1	2	3	1	1
580	1	66	2	28	3	2	2	5	3	3	4	1	2	3	4	1	2
581	2	25	1	6.6	1	0	2	5	0	1	1	1	1	1	1	1	1
582	1	56	2	73	1	0	2	2	3	4	1	1	2	1	1	1	1
583	2	25	2	10	1	0	2	5	0	1	1	1	1	1	3	1	1
584	1	53	2	10	1	0	2	2	3	1	1	1	1	1	3	1	1
585	1	34	2	22	1	0	2	3	3	3	1	1	1	1	1	1	1
586	1	59	2	12	1	0	2	2	3	2	1	1	1	1	3	1	2
587	1	41	1	7	1	0	2	5	0	1	1	1	1	1	1	1	1
588	1	30	2	7	1	0	2	6	0	1	1	1	1	1	1	1	1
589	2	19	2	7	1	0	2	4	0	1	1	1	1	1	3	1	1
590	2	53	1	18	1	0	2	5	3	2	1	1	1	3	1	1	1
591	1	32	1	24	1	3	2	4	0	3	2	1	1	2	2	1	1
592	1	62	2	19	1	3	2	6	0	2	2	1	2	2	2	1	2
593	2	43	1	5.5	1	0	2	5	0	1	1	1	1	1	1	1	1
594	1	69	2	7	1	0	2	2	3	1	1	1	1	1	1	1	1
595	2	43	1	6	1	0	2	5	3	1	1	1	1	1	3	1	1
596	2	47	2	13	1	0	2	4	3	2	1	1	1	1	1	1	1
597	2	44	1	24	1	0	2	5	3	3	1	1	1	3	3	1	1
598	1	47	2	18	1	0	2	3	3	2	1	1	1	1	3	1	1
599	1	52	2	23	3	0	2	6	0	3	1	1	1	2	3	1	1
600	1	39	1	6.7	2	0	2	6	0	1	1	1	1	1	1	1	1
601	2	49	1	15	1	0	2	6	0	2	1	1	1	1	3	1	1
602	1	48	2	20	1	2	2	6	3	2	4	1	1	2	4	1	1
603	1	34	1	9	1	0	2	4	3	1	1	1	1	1	1	1	1
604	1	27	1	5.7	2	0	2	4	3	1	1	1	1	1	3	1	1
605	1	52	2	13.5	1	0	2	4	3	2	1	1	1	2	3	1	1
606	1	32	1	7.8	1	0	2	6	3	1	1	1	1	1	1	1	1
607	2	48	2	22	1	0	2	2	3	3	1	1	1	1	1	1	1
608	2	53	1	8	1	0	2	5	3	1	1	1	1	1	3	1	1
609	1	34	1	16	1	0	2	6	3	2	1	1	1	1	3	1	1
610	1	40	1	5	1	0	2	4	3	1	1	1	1	1	1	1	1
611	1	26	1	34	1	0	2	4	0	3	1	1	1	2	3	1	1
612	1	51	1	6	1	0	2	4	3	1	1	1	1	1	1	1	1
613	1	45	2	17	1	0	2	3	0	2	1	1	1	2	1	1	1
614	1	58	1	10	1	0	2	4	3	1	1	1	1	1	1	1	1
615	2	53	2	50	1	0	2	3	3	4	1	1	1	4	1	1	2
616	1	70	2	10	3	0	2	6	3	1	1	1	1	2	1	1	1
617	2	47	1	11	1	0	2	5	3	2	1	1	1	1	3	1	1
618	1	50	2	9	2	0	2	5	3	1	1	1	1	1	1	1	1
619	1	43	2	16	1	3	2	6	0	2	2	1	1	2	4	1	1
620	1	47	1	22	3	0	2	4	3	3	1	1	1	2	1	1	1
621	1	54	2	18	1	0	2	3	0	2	1	1	1	2	1	1	1
622	1	38	1	12	1	0	2	5	3	2	1	1	1	2	1	1	1
623	1	73	2	8	1	0	2	5	3	1	1	1	1	1	1	1	1
624	1	50	2	11	1	0	2	2	0	2	1	1	1	1	1	1	1
625	1	25	1	31	1	2	2	6	0	3	4	1	1	3	4	1	1
626	1	52	1	7	1	0	2	5	3	1	1	1	1	1	1	1	1
627	2	39	1	7	1	0	2	5	3	1	1	1	1	1	3	1	1
628	1	56	1	15	2	0	2	4	3	2	1	1	1	2	3	1	2
629	2	52	2	35	1	0	2	5	3	3	1	1	1	3	3	1	1
630	1	50	2	2	2	1	2	3	3	1	3	1	1	1	1	1	1
631	1	43	2	10	1	0	2	4	3	1	1	1	1	1	1	1	1
632	1	51	1	15	1	0	2	6	3	2	1	1	1	2	1	1	1
633	2	28	1	25.8	3	3	2	6	0	3	2	1	1	2	3	1	1
634	1	53	2	22	3	0	2	4	3	3	1	1	1	2	1	1	1
635	1	48	2	7	1	0	2	4	3	1	1	1	1	1	1	1	1
636	1	54	1	7	1	2	2	6	3	1	4	1	1	1	1	1	1
637	1	56	2	8	1	0	2	2	3	1	1	1	1	1	1	1	1
638	2	25	1	14	1	0	2	6	3	2	1	1	1	2	1	1	1
639	1	28	2	16	1	0	2	4	0	2	1	1	1	2	3	1	1
640	1	27	1	25	1	0	2	4	0	3	1	1	1	3	3	1	1
641	1	67	2	11	1	0	2	5	0	2	1	1	1	1	1	1	1
642	1	73	2	17	1	0	2	3	0	2	1	1	1	5	1	1	2
643	1	56	1	7	1	2	2	5	0	1	4	1	2	1	3	1	2
644	2	36	1	19	3	1	2	6	3	2	3	1	1	3	3	1	1
645	1	51	2	8	3	0	2	5	0	1	1	1	1	1	1	1	1
646	1	23	1	16	1	2	2	6	0	2	4	1	1	2	3	1	1
647	1	31	2	31	1	0	2	2	3	3	1	1	1	2	1	1	1
648	1	51	2	16	1	0	2	6	3	2	1	1	1	1	1	1	1
649	1	33	2	25	3	1	2	6	0	3	3	1	1	2	3	1	1
650	1	50	2	10	1	0	2	6	3	1	1	1	1	1	3	1	1
651	2	27	1	12	1	0	2	4	3	2	1	1	1	2	1	1	1
652	1	30	1	18	3	1	2	6	3	2	3	1	1	2	3	1	1
653	1	57	1	19	3	0	2	5	3	2	1	1	1	2	3	1	2
654	1	29	1	21	1	0	2	5	0	3	1	1	1	2	4	1	1
655	2	46	2	25	1	0	2	2	0	3	1	1	1	1	3	1	1
656	1	59	2	10	1	0	2	5	0	1	1	1	1	1	3	1	2
657	1	57	2	14	1	1	2	4	3	2	3	1	2	2	3	1	2
658	1	31	2	11	1	0	2	2	0	2	1	1	1	1	4	1	1
659	1	50	1	19	1	0	2	4	3	2	1	1	1	2	3	1	1
660	2	48	1	7	2	0	2	6	0	1	1	1	1	1	1	1	1
661	1	27	2	9	1	3	2	5	0	1	2	1	1	1	2	1	1
662	1	37	2	8	2	1	2	4	3	1	3	1	1	1	4	1	1
663	1	52	2	11	1	0	2	6	3	2	1	1	1	1	1	1	1
664	1	37	1	4	1	0	2	5	0	1	1	1	1	1	3	1	1
665	1	38	2	7	1	0	2	5	0	1	1	1	1	1	1	1	1
666	2	30	2	28	1	1	2	6	3	3	3	1	1	3	3	1	1
667	1	51	2	13	1	0	2	2	0	2	1	1	1	1	1	1	1
668	2	41	2	12	2	0	2	5	0	2	1	1	1	1	1	1	1
669	2	45	1	6	1	0	2	6	3	1	1	1	1	1	3	1	1
670	1	61	2	14	1	0	2	2	3	2	1	1	1	1	3	1	2
671	1	48	2	14	1	0	2	5	0	2	1	1	1	1	1	1	1
672	1	28	1	38	3	1	2	6	0	3	3	1	1	3	2	1	1
673	1	61	2	30	1	0	2	2	3	3	1	1	1	1	1	1	1
674	1	33	1	12	3	0	2	5	3	2	1	1	1	1	3	1	1
675	2	33	1	6	1	0	2	4	3	1	1	1	1	1	3	1	1
676	1	54	2	9	1	0	2	4	3	1	1	1	1	2	3	1	1
677	2	58	2	20	1	0	2	4	3	2	1	1	1	3	1	1	1
678	1	56	1	7	3	0	2	5	0	1	1	1	1	1	1	1	1
679	2	39	2	12	1	2	2	5	0	2	4	1	1	2	2	1	1
680	1	34	1	4	1	0	2	3	0	1	1	1	1	1	1	1	1
681	2	51	1	21	1	0	2	6	3	3	1	1	1	1	3	1	1
682	1	55	1	12	1	1	2	5	3	2	3	1	2	2	3	1	2
683	1	38	2	22	3	0	2	5	3	3	1	1	1	3	3	1	1
684	1	36	1	12	1	0	2	5	0	2	1	1	1	2	1	1	1
685	1	42	2	4.1	1	0	2	4	0	1	1	1	1	1	3	1	1
686	1	45	2	51	1	0	2	3	3	4	1	1	1	1	3	1	1
687	2	38	1	18	3	0	2	4	3	2	1	1	1	2	3	1	1
688	2	54	2	9	1	0	2	2	3	1	1	1	1	1	1	1	1
689	1	48	2	11	1	0	2	5	0	2	1	1	1	1	3	1	1
690	2	46	1	8	1	0	2	5	0	1	1	1	1	1	1	1	1
691	1	43	2	6	1	0	2	2	0	1	1	1	1	1	1	1	1
692	2	34	1	24	1	0	2	6	0	3	1	1	1	3	3	1	1
693	1	34	1	6	1	0	2	4	0	1	1	1	1	1	3	1	1
694	1	24	1	18	2	0	2	5	0	2	1	1	1	2	1	1	1
695	1	53	1	5	1	0	2	5	0	1	1	1	1	1	1	1	1
696	1	54	2	15	1	0	2	3	0	2	1	1	1	2	3	1	1
697	1	60	2	8	1	0	2	6	0	1	1	1	1	1	3	1	2
698	1	45	2	45	1	0	2	3	0	4	1	1	1	1	1	1	1
699	1	37	2	10	1	0	2	5	0	1	1	1	1	1	1	1	1
700	1	30	1	11	1	0	2	5	3	2	1	1	1	1	1	1	1
701	1	16	1	29	3	0	0	6	0	5	1	1	1	3	1	1	1
702	2	16	1	45	1	0	0	6	0	4	1	1	1	5	4	1	1
703	2	17	1	18	1	3	0	6	0	2	2	1	1	3	4	1	1
704	1	18	1	11	1	0	0	5	0	1	3	1	1	1	1	1	1
705	1	20	2	22	1	1	0	6	0	6	3	1	1	6	3	1	1
706	1	20	1	13	1	2	0	6	0	1	1	1	1	1	3	1	1
707	1	20	1	21	1	0	0	5	0	1	1	1	1	1	1	1	1
708	2	20	1	7	1	0	0	3	0	1	1	1	1	1	1	1	1
709	2	20	1	15	1	0	0	4	0	1	1	1	1	1	2	1	1
710	1	21	1	42	1	3	0	6	0	1	1	1	1	1	2	1	1
711	2	22	1	52	1	3	0	6	0	6	2	1	1	6	2	1	1
712	1	22	1	35	1	0	0	3	0	4	1	1	1	3	3	1	1
713	1	22	1	9	1	1	0	6	0	1	1	1	1	1	3	1	1
714	1	22	2	15	3	0	0	5	0	5	1	1	1	5	4	1	1
715	1	22	1	6	1	0	0	4	0	1	1	1	1	1	3	1	1
716	1	22	1	17	1	0	0	6	0	2	1	1	1	2	1	1	1
717	1	23	1	7	1	0	0	4	0	1	1	1	1	1	1	1	1
718	1	23	1	11	2	1	0	6	0	1	1	1	1	1	3	1	1
719	1	23	2	6	1	0	0	5	0	1	1	1	1	1	1	1	1
720	2	23	1	16	1	0	0	5	0	1	1	1	1	1	3	1	1
721	1	23	1	24	1	1	0	6	0	3	3	1	1	3	3	1	1
722	1	23	1	30	1	0	0	6	0	3	1	1	1	3	1	1	1
723	1	24	1	23	1	3	0	4	0	1	1	1	1	1	2	1	1
724	1	24	1	11	1	0	0	6	0	1	2	1	1	1	2	1	1
725	1	24	1	13	3	2	0	6	0	1	1	1	1	1	1	1	1
726	2	24	1	6	3	0	0	5	0	1	4	1	1	1	3	1	1
727	1	24	1	11	3	1	0	6	0	1	1	1	1	1	3	1	1
728	2	24	1	15	1	0	0	5	0	1	1	1	1	1	2	1	1
729	1	24	1	14	1	0	0	5	0	1	1	1	1	1	1	1	1
730	1	24	1	12	1	0	0	5	0	2	1	1	1	1	1	1	1
731	2	24	1	9	1	0	0	6	0	1	1	1	1	1	2	1	1
732	2	24	1	10	1	0	0	3	0	1	1	1	1	2	3	1	1
733	1	24	2	15	1	0	0	6	0	1	1	1	1	1	1	1	1
734	2	24	1	12	1	0	0	6	0	1	1	1	1	1	1	1	1
735	1	24	1	24	1	0	0	4	0	3	1	1	1	3	3	1	1
736	1	24	1	16	1	0	0	4	0	1	1	1	1	1	1	1	1
737	1	24	1	30	1	0	0	4	0	3	1	1	1	3	3	1	1
738	1	24	1	9	1	0	0	3	0	1	1	1	1	1	1	1	1
739	1	25	1	50	1	3	0	6	0	4	2	1	1	4	2	1	1
740	2	25	1	10	3	0	0	5	0	5	1	1	1	5	1	1	1
741	1	25	1	6	2	2	0	4	0	1	4	1	1	1	2	1	1
742	1	25	1	17	1	1	0	6	0	2	3	1	1	2	3	1	1
743	1	25	1	24	3	0	0	6	0	1	4	1	1	1	1	1	1
744	1	25	2	16	1	1	0	6	0	1	3	1	1	1	3	1	1
745	2	25	1	15	3	2	0	6	0	1	3	1	1	1	2	1	1
746	2	25	1	30	1	3	0	6	0	1	1	1	1	1	1	1	1
747	1	25	1	10	1	0	0	5	0	1	1	1	1	1	1	1	1
748	1	25	2	11	1	0	0	6	0	5	1	1	1	6	3	1	1
749	1	25	1	9	1	0	0	4	0	1	1	1	1	1	1	1	1
750	1	26	2	19	2	3	0	5	0	1	1	1	1	1	1	1	1
751	1	26	2	5	2	0	0	5	0	1	1	1	1	1	1	1	1
752	1	26	2	21	1	0	0	6	0	1	1	1	1	1	1	1	1
753	2	26	1	9	1	0	0	3	0	1	1	1	1	1	2	1	1
754	1	26	2	9	1	0	0	6	0	1	1	1	1	1	1	1	1
755	2	26	2	17	1	0	0	4	0	2	1	1	1	2	3	1	1
756	1	26	2	23	1	2	0	6	0	3	4	1	1	3	4	1	1
757	2	26	1	5	1	0	0	5	0	1	1	1	1	1	1	1	1
758	1	26	1	9	1	3	0	6	0	1	3	1	1	1	1	1	1
759	1	27	1	24	1	2	0	6	0	3	4	1	1	3	4	1	1
760	2	27	1	7	1	0	0	4	0	1	1	1	1	1	1	1	1
761	2	27	1	12	1	0	0	6	0	1	1	1	1	1	1	1	1
762	1	27	2	11	1	0	0	4	0	2	1	1	1	2	4	1	1
763	1	27	1	8	1	1	0	6	0	1	1	1	1	1	1	1	1
764	1	27	2	11	1	0	0	5	0	1	1	1	1	1	2	1	1
765	2	27	1	8	1	0	0	3	0	1	1	1	1	1	2	1	1
766	1	27	1	15	1	0	0	5	0	1	1	1	1	1	1	1	1
767	1	27	2	13	1	1	0	6	0	1	4	1	1	1	3	1	1
768	1	27	1	6	2	0	0	4	0	1	1	1	1	1	3	1	1
769	1	27	1	21	1	2	0	6	0	3	4	1	1	3	4	1	1
770	1	27	1	7	1	0	0	5	0	1	1	1	1	1	1	1	1
771	1	27	1	35	1	0	0	2	0	5	1	1	1	6	2	1	1
772	2	27	2	11	1	3	0	6	0	1	1	1	1	1	1	1	1
773	1	28	2	18	3	0	0	6	0	1	3	1	1	1	3	1	1
774	2	28	1	15	1	2	0	6	0	1	1	1	1	1	3	1	1
775	1	28	1	11	1	1	0	5	0	2	3	1	1	5	2	1	1
776	1	28	1	28	1	2	0	6	0	3	4	1	1	3	2	1	1
777	1	28	1	8	1	0	0	5	0	1	3	1	1	1	2	1	1
778	2	28	2	11	1	0	0	5	0	1	1	1	1	1	1	1	1
779	1	28	2	19	1	2	0	5	0	1	1	1	1	1	1	1	1
780	1	28	2	35	1	3	0	6	0	3	2	1	1	3	4	1	1
781	1	28	1	7	3	2	0	6	0	1	1	1	1	1	1	1	1
782	2	28	1	33	3	1	0	6	0	4	3	1	1	3	1	1	1
783	1	28	1	17	1	0	0	6	0	2	1	1	1	2	1	1	1
784	1	28	1	6	2	0	0	5	0	1	1	1	1	1	3	1	1
785	1	28	1	5	1	0	0	6	0	1	3	1	1	1	2	1	1
786	1	28	2	13	3	0	0	6	0	1	1	1	1	1	1	1	1
787	2	29	1	12	1	0	0	5	0	2	1	1	1	1	3	1	1
788	1	29	2	11	3	2	0	6	0	1	2	1	1	1	2	1	1
789	1	29	1	4	1	0	0	4	0	1	1	1	1	1	1	1	1
790	1	29	1	11	1	0	0	5	0	1	1	1	1	1	2	1	1
791	1	29	1	16	3	2	0	6	0	1	1	1	1	1	1	1	1
792	1	29	1	16	1	2	0	5	0	1	1	1	1	1	1	1	1
793	1	29	1	19	1	0	0	5	0	2	1	1	1	3	2	1	1
794	2	29	1	14	1	0	0	6	0	1	3	1	1	1	1	1	1
795	2	29	1	17	3	3	0	6	0	5	2	1	1	5	2	1	1
796	1	29	1	12	1	0	0	5	0	2	1	1	1	2	1	1	1
797	1	29	2	12	1	0	0	3	0	1	3	1	1	1	1	1	1
798	1	29	1	10	1	0	0	5	0	1	1	1	1	1	2	1	1
799	2	29	1	25	1	1	0	6	0	6	3	1	1	6	2	1	1
800	1	29	1	11	1	3	0	6	0	2	2	1	1	1	4	1	1
801	1	29	1	13	3	0	0	5	0	1	1	1	1	1	1	1	1
802	1	29	1	47	1	0	0	2	0	4	1	1	1	3	3	1	1
803	1	29	2	9	1	0	0	4	0	1	1	1	1	1	1	1	1
804	1	29	2	5	1	2	0	5	0	1	1	1	1	1	1	1	1
805	2	29	2	11	1	0	0	6	0	2	3	1	1	1	3	1	1
806	2	29	1	9	2	0	0	5	0	1	1	1	1	1	3	1	1
807	1	30	2	23	1	3	0	6	0	1	1	1	1	1	1	1	1
808	2	30	1	9	1	1	0	6	0	1	1	1	1	1	1	1	1
809	1	30	2	11	3	2	0	6	0	1	1	1	1	1	2	1	1
810	1	30	2	6	3	0	0	5	0	1	1	1	1	1	1	1	1
811	2	30	1	22	3	1	0	6	0	5	3	1	1	5	3	1	1
812	1	30	1	12	3	1	0	6	0	1	1	1	1	1	1	1	1
813	1	30	1	8	3	1	0	5	0	5	3	1	1	5	3	1	1
814	2	30	1	9	1	1	0	6	0	1	1	1	1	1	1	1	1
815	2	30	1	13	1	0	0	3	0	1	1	1	1	1	1	1	1
816	1	30	1	11	1	0	0	4	0	1	2	1	1	1	2	1	1
817	2	30	1	9	3	0	0	6	0	1	1	1	1	1	2	1	1
818	1	30	1	11	1	0	0	6	0	1	1	1	1	1	3	1	1
819	2	30	2	10	1	0	0	5	0	1	1	1	1	1	1	1	1
820	1	30	1	12	1	0	0	4	0	1	1	1	1	1	3	1	1
821	1	30	1	17	1	1	0	5	0	1	1	1	1	1	1	1	1
822	2	30	1	6	1	0	0	4	0	1	1	1	1	1	1	1	1
823	1	30	1	22	1	0	0	6	0	1	1	1	1	1	1	1	1
824	2	30	1	19	1	0	0	6	0	1	1	1	1	1	1	1	1
825	1	30	2	10	1	2	0	6	0	1	4	1	1	5	2	1	1
826	1	30	2	5	1	0	0	4	0	1	1	1	1	1	3	1	1
827	1	30	1	13	1	1	0	5	0	1	3	1	1	1	1	1	1
828	1	30	2	7	1	0	0	2	0	1	1	1	1	1	1	1	1
829	2	30	1	9	1	0	0	4	0	1	1	1	1	1	2	1	1
830	1	30	1	7	2	0	0	4	0	1	1	1	1	1	1	1	1
831	1	30	1	6	1	0	0	4	0	1	1	1	1	1	2	1	1
832	1	30	2	9	1	1	0	5	0	1	1	1	1	1	1	1	1
833	2	30	1	28	3	2	0	6	0	5	4	1	1	3	4	1	1
834	1	31	1	6	1	0	0	6	0	1	1	1	1	1	3	1	1
835	1	31	2	12	1	1	0	6	0	1	1	1	1	1	1	1	1
836	2	31	1	6	1	0	0	4	0	1	1	1	1	1	1	1	1
837	1	31	1	10	1	0	0	4	0	1	1	1	1	1	3	1	1
838	1	31	1	9	1	1	0	5	0	1	1	1	1	1	1	1	1
839	1	31	1	6	1	1	0	6	0	1	3	1	1	1	1	1	1
840	1	31	1	7	1	0	0	6	0	1	1	1	1	1	1	1	1
841	1	31	1	9	1	0	0	6	0	1	1	1	1	1	1	1	1
842	2	31	1	6	1	0	0	4	0	1	1	1	1	1	1	1	1
843	1	31	1	6	1	0	0	4	0	1	1	1	1	1	1	1	1
844	1	31	1	25	1	0	0	5	0	1	1	1	1	1	1	1	1
845	2	32	1	8	1	0	0	5	0	1	1	1	1	1	3	1	1
846	1	32	1	7	1	0	0	5	0	1	1	1	1	1	3	1	1
847	2	32	1	31	1	2	0	6	0	3	4	1	1	3	4	1	1
848	2	32	1	9	1	0	0	6	0	1	1	1	1	1	2	1	1
849	2	32	1	6	1	2	0	6	0	1	1	1	1	1	1	1	1
850	1	32	1	8	2	0	0	5	0	1	1	1	1	1	1	1	1
851	1	32	1	10	1	0	0	5	0	1	1	1	1	1	1	1	1
852	1	32	2	28	3	3	0	6	0	5	2	1	1	3	2	1	1
853	1	32	2	15	1	2	0	4	0	1	1	1	1	1	1	1	1
854	1	32	1	19	1	2	1	6	0	1	1	1	2	1	1	1	1
855	2	32	1	25	1	0	0	5	0	1	1	1	1	1	2	1	1
856	2	32	1	6	1	0	0	4	0	1	1	1	1	1	1	1	1
857	2	32	1	7	1	0	0	5	0	1	1	1	1	1	3	1	1
858	1	32	2	18	1	2	0	6	0	2	4	1	1	3	4	1	1
859	1	32	1	6	1	0	0	5	0	1	1	1	1	1	4	1	1
860	1	32	2	10	1	1	0	6	0	1	1	1	1	1	2	1	1
861	1	32	2	24	3	3	0	6	0	5	2	1	1	5	2	1	1
862	1	32	1	5	1	0	0	5	0	1	1	1	1	1	1	1	1
863	2	33	1	39	1	0	0	6	0	3	1	1	1	3	4	1	1
864	2	33	1	10	2	1	0	6	0	1	1	1	1	1	2	1	1
865	2	33	1	11	3	0	0	5	0	1	1	1	1	1	1	1	1
866	1	33	1	9	1	0	0	5	0	1	1	1	1	1	1	1	1
867	1	33	1	30	1	0	0	6	0	3	1	1	1	3	3	1	1
868	2	33	1	6	1	0	0	4	0	1	1	1	1	1	3	1	1
869	1	33	1	7	1	0	0	4	0	1	1	1	1	1	1	1	1
870	1	33	2	9	1	0	0	5	0	1	1	1	1	2	1	1	1
871	2	33	1	10	1	0	0	5	0	1	1	1	1	1	1	1	1
872	2	33	2	9	3	0	0	6	0	5	1	1	1	5	1	1	1
873	2	33	2	9	1	0	0	5	0	1	1	1	1	1	1	1	1
874	1	33	2	4	1	0	0	4	0	1	1	1	1	1	1	1	1
875	1	33	2	11	1	1	0	6	0	1	1	1	1	1	1	1	1
876	1	34	1	30	3	0	0	6	0	7	1	1	1	7	1	1	1
877	1	34	2	11	1	0	0	6	0	1	1	1	1	1	2	1	1
878	2	34	1	9	3	2	0	6	0	1	1	1	1	1	2	1	1
879	1	34	2	13	1	0	0	4	0	1	1	1	1	1	1	1	1
880	1	34	1	4	1	0	0	4	0	1	1	1	1	1	1	1	1
881	2	34	1	33	1	0	0	6	0	3	1	1	1	3	1	1	1
882	1	34	2	10	1	1	0	6	0	1	1	1	1	1	3	1	1
883	1	34	1	8	1	0	0	4	0	1	1	1	1	1	2	1	1
884	2	34	1	9	1	0	0	4	0	1	1	1	1	1	4	1	1
885	2	34	2	18	1	0	0	6	0	2	1	1	1	2	3	1	1
886	1	34	2	24	1	0	0	2	0	3	1	1	1	3	1	1	1
887	1	35	1	12	3	0	0	5	0	1	1	1	1	1	2	1	1
888	1	35	2	12	1	0	0	6	0	1	1	1	1	1	1	1	1
889	2	35	1	5	2	3	0	5	0	1	3	1	1	1	1	1	1
890	1	35	1	4	1	0	0	4	0	1	1	1	1	1	3	1	1
891	2	35	2	19	3	2	0	5	0	1	1	1	1	1	1	1	1
892	1	35	2	8	1	0	0	4	0	1	1	1	1	1	1	1	1
893	2	35	1	12	1	0	0	4	0	1	1	1	1	1	2	1	1
894	1	35	1	8	1	1	0	5	0	1	3	1	1	1	3	1	1
895	1	35	1	27	3	1	0	6	0	6	3	1	1	6	3	1	1
896	2	35	1	9	2	0	0	5	0	1	1	1	1	1	1	1	1
897	1	35	1	6	1	2	0	6	0	1	4	1	1	1	4	1	1
898	2	35	1	7	1	0	0	3	0	1	1	1	1	1	1	1	1
899	1	35	1	9	1	0	0	4	0	1	1	1	1	1	2	1	1
900	2	36	1	19	3	0	0	5	0	1	1	1	1	1	1	1	1
901	2	36	1	22	1	0	0	5	0	3	1	1	1	3	4	1	1
902	2	36	2	6	1	1	0	5	0	1	1	1	1	1	1	1	1
903	1	36	1	6	1	1	0	5	0	1	3	1	1	1	1	1	1
904	1	36	2	9	2	0	0	5	0	1	1	1	1	1	3	1	1
905	2	36	1	11	1	0	0	5	0	1	1	1	1	1	1	1	1
906	1	36	1	13	1	3	0	6	0	2	2	1	1	1	4	1	1
907	1	36	2	13	1	0	0	4	0	1	1	1	1	1	1	1	1
908	1	36	1	7	1	0	0	6	0	1	1	1	1	1	1	1	1
909	2	36	2	9	1	0	0	5	0	1	1	1	1	1	3	1	1
910	2	37	1	11	1	0	0	6	0	1	1	1	1	1	1	1	1
911	1	37	1	17	3	1	0	6	0	5	3	1	1	1	1	1	1
912	2	37	1	8	3	0	0	5	0	1	1	1	1	1	1	1	1
913	1	37	2	24	1	0	0	5	0	1	1	1	1	1	1	1	1
914	1	37	1	5	1	0	0	5	0	1	1	1	1	1	1	1	1
915	2	37	1	4	1	0	0	4	0	1	1	1	1	1	1	1	1
916	1	37	2	5	1	0	0	4	0	1	4	1	1	1	4	1	1
917	2	37	1	10	1	0	0	4	0	1	2	1	1	1	1	1	1
918	1	37	2	11	1	0	0	5	0	1	1	1	1	5	3	1	1
919	1	37	1	9	1	0	0	4	0	1	1	1	1	1	1	1	1
920	1	37	1	29	1	0	0	5	0	1	1	1	1	1	1	1	1
921	1	37	2	8	1	0	0	5	0	1	1	1	1	1	1	1	1
922	1	37	2	12	1	0	0	5	0	2	1	1	1	2	1	1	1
923	1	37	2	10	1	0	0	4	0	1	1	1	1	1	3	1	1
924	1	37	1	4	1	0	0	4	0	1	1	1	1	1	1	1	1
925	1	38	2	11	1	0	0	5	0	1	1	1	1	1	1	1	1
926	1	38	2	13	1	2	0	5	0	2	4	1	1	2	4	1	1
927	1	38	1	5	1	0	0	4	0	1	1	1	1	1	1	1	1
928	1	38	1	19	1	2	0	6	0	2	4	1	1	1	4	1	1
929	2	38	2	12	1	0	0	4	0	1	1	1	1	1	1	1	1
930	1	38	1	9	1	0	0	4	0	1	4	1	1	1	1	1	1
931	2	38	1	35	1	0	0	6	0	1	1	1	1	1	1	1	1
932	2	38	2	7	2	0	0	4	0	1	1	1	1	1	2	1	1
933	1	38	1	7	1	0	0	4	0	1	1	1	1	1	1	1	1
934	1	39	2	5	1	3	0	6	0	1	1	1	1	1	1	1	1
935	2	39	1	11	1	0	0	6	0	2	1	1	1	2	1	1	1
936	1	39	1	5	1	0	0	6	0	1	1	1	1	1	2	1	1
937	1	39	1	8	1	0	0	4	0	1	1	1	1	1	1	1	1
938	1	39	2	7	1	0	0	4	0	1	1	1	1	1	1	1	1
939	1	39	1	6	1	0	0	5	0	1	2	1	1	1	3	1	1
940	2	39	2	13	1	0	0	4	0	1	4	1	1	1	4	1	1
941	2	39	2	10	2	0	0	5	0	1	1	1	1	1	2	1	1
942	2	40	1	8	1	0	0	5	0	1	1	1	1	1	1	1	1
943	1	40	2	45	1	2	0	5	0	1	1	1	1	1	1	1	1
944	1	40	1	7	2	0	0	4	0	1	1	1	1	1	1	1	1
945	2	40	2	34	3	0	0	6	0	5	1	1	1	3	3	1	1
946	1	40	2	14	1	0	0	5	0	2	1	1	1	2	1	1	1
947	2	40	2	13	1	2	0	5	0	1	1	1	1	1	1	1	1
948	1	40	1	5	1	0	0	4	0	1	1	1	1	1	2	1	1
949	2	40	1	15	1	0	0	4	0	1	1	1	1	1	1	1	1
950	1	41	2	8	1	0	0	5	0	1	1	1	1	1	1	1	1
951	1	41	1	19	3	0	0	6	0	1	1	1	1	1	3	1	1
952	1	41	1	41	1	0	0	3	0	1	1	1	1	1	1	1	1
953	1	41	2	5	1	0	0	3	0	1	1	1	1	1	1	1	1
954	1	41	1	6	1	0	0	5	0	1	1	1	1	1	1	1	1
955	2	41	1	15	1	2	0	4	0	2	4	1	1	2	4	1	1
956	2	41	1	8	1	2	0	5	0	1	4	1	1	1	4	1	1
957	1	41	2	10	1	1	0	6	0	2	1	1	1	2	2	1	1
958	1	41	1	5	1	0	0	4	0	2	4	1	1	2	2	1	1
959	1	41	2	16	1	1	0	6	0	2	1	1	1	2	3	1	1
960	2	41	1	13	1	0	0	5	0	2	1	1	1	5	4	1	1
961	1	41	1	14	1	2	0	5	0	2	4	1	1	2	4	1	1
962	1	41	2	7	1	0	0	4	0	1	1	1	1	1	1	1	1
963	1	41	1	10	1	0	0	3	0	1	1	1	1	1	1	1	1
964	1	41	1	15	1	0	0	4	0	2	3	1	1	2	2	1	1
965	2	41	2	7	1	0	0	6	0	2	1	1	1	2	1	1	1
966	1	41	2	9	1	0	0	5	0	1	1	1	1	1	1	1	1
967	1	41	2	30	1	0	0	4	0	3	1	1	1	3	4	1	4
968	1	42	1	8	3	0	0	6	0	2	1	1	1	2	2	1	1
969	2	42	1	16	3	2	0	6	0	2	4	1	1	2	2	1	1
970	1	42	2	8	1	0	0	4	0	1	1	1	1	1	1	1	1
971	2	42	2	41	1	0	0	4	0	4	1	1	1	1	4	1	1
972	2	42	1	20	1	1	0	6	0	2	3	1	1	2	4	1	1
973	1	42	1	17	1	1	0	6	0	2	1	1	1	2	2	1	1
974	1	42	2	12	3	0	0	5	0	2	1	1	1	2	1	1	1
975	1	42	1	6	1	0	0	6	0	1	1	1	1	1	1	1	1
976	1	42	1	13	3	1	0	6	0	2	1	1	1	2	1	1	1
977	1	42	1	8	1	0	0	5	0	2	1	1	1	2	2	1	1
978	1	42	2	6	1	0	0	4	0	2	1	1	1	2	3	1	1
979	1	42	2	10	3	0	0	5	0	6	1	1	1	6	2	1	1
980	2	42	1	6	1	0	0	5	0	2	3	1	1	2	2	1	1
981	2	42	1	13	1	1	0	6	0	2	2	1	1	2	1	1	1
982	1	42	2	6	1	0	0	4	0	2	1	1	1	2	3	1	1
983	1	42	1	29	1	2	0	6	0	3	4	1	1	3	4	1	1
984	1	42	1	6	1	0	0	4	0	1	1	1	1	1	1	1	1
985	1	42	1	3	1	0	0	4	0	2	1	1	1	2	3	1	1
986	1	42	1	7	1	0	0	4	0	2	1	1	1	2	2	1	1
987	1	42	1	42	1	0	0	5	0	2	3	1	1	2	2	1	1
988	1	42	2	9	1	0	0	5	0	2	4	1	1	2	3	1	1
989	1	42	1	15	1	0	0	5	0	2	1	1	1	2	1	1	1
990	1	43	2	8	3	0	0	5	0	2	4	1	1	2	3	1	1
991	2	43	2	13	3	0	0	5	0	2	1	1	1	2	3	1	1
992	1	43	1	6	1	2	0	3	0	1	4	1	1	3	4	1	1
993	1	43	1	8	2	0	0	4	0	2	4	1	1	2	1	1	1
994	2	43	2	7	1	0	0	5	0	2	1	1	1	2	1	1	1
995	1	43	2	8	1	1	0	5	0	1	3	1	1	1	3	1	1
996	2	43	2	13	1	0	0	5	0	2	1	1	1	2	1	1	1
997	1	43	1	9	1	0	0	6	0	2	1	1	1	2	1	1	1
998	1	43	2	10	1	0	0	6	0	2	1	1	1	2	1	1	1
999	1	43	2	45	1	3	0	6	0	7	2	1	1	7	4	1	1
1000	1	43	1	15	1	0	0	4	0	2	1	1	1	2	1	1	1
1001	1	43	1	6	1	0	0	5	0	2	1	1	1	2	4	1	1
1002	2	44	2	14	2	0	0	5	0	2	1	1	1	2	2	1	1
1003	1	44	1	5	1	0	0	4	0	2	1	1	1	2	1	1	1
1004	2	44	2	6	1	0	0	5	0	2	3	1	1	2	1	1	1
1005	1	44	1	8	1	0	0	4	0	1	1	1	1	1	1	1	1
1006	2	44	1	31	1	0	0	5	0	3	1	1	1	3	3	1	1
1007	1	44	2	13	2	0	0	5	0	2	1	1	1	1	1	1	1
1008	1	44	2	17	1	0	0	6	0	2	1	1	1	3	3	1	1
1009	1	45	2	13	1	0	0	5	0	2	1	1	1	2	3	1	1
1010	2	45	2	8	1	0	0	6	0	2	3	1	1	2	3	1	1
1011	1	45	2	6	1	0	0	5	0	2	3	1	1	2	2	1	1
1012	2	45	1	5	1	0	0	4	0	2	4	1	1	2	3	1	1
1013	1	45	1	6	1	0	0	6	0	2	4	1	1	2	2	1	1
1014	1	45	1	15	1	2	0	5	0	2	3	1	1	2	1	1	1
1015	1	45	2	12	1	2	0	6	0	2	1	1	1	2	1	1	1
1016	2	45	1	5	3	1	0	6	0	2	1	1	1	2	1	1	1
1017	2	45	2	9	1	0	0	5	0	2	1	1	1	2	1	1	1
1018	1	45	2	12	1	1	0	6	0	2	1	1	1	2	2	1	1
1019	1	45	1	16	1	3	0	4	0	2	1	1	1	2	1	1	1
1020	1	45	1	7	1	0	0	4	0	2	1	1	1	2	2	1	1
1021	1	45	2	15	1	2	0	5	0	2	4	1	1	3	3	1	1
1022	1	45	1	27	3	0	0	6	0	4	1	1	1	3	1	1	1
1023	1	45	2	6	1	0	0	5	0	2	1	1	1	2	1	1	1
1024	1	45	1	14	1	2	0	5	0	2	4	1	1	2	4	1	1
1025	2	45	1	33	1	0	0	2	0	3	1	1	1	3	4	1	4
1026	1	46	1	16	1	0	0	4	0	2	1	1	1	2	3	1	1
1027	1	46	2	9	1	0	0	3	0	2	1	1	1	2	1	1	1
1028	2	46	1	6	2	0	0	5	0	1	1	1	1	1	1	1	1
1029	1	46	2	13	1	2	0	5	0	2	1	1	1	2	2	1	1
1030	1	46	2	8	1	0	0	4	0	2	4	1	1	2	3	1	1
1031	1	46	2	18	1	3	0	6	0	2	2	1	1	2	2	1	1
1032	1	46	1	8	3	0	0	6	0	2	1	1	1	2	1	1	1
1033	2	46	1	4	1	0	0	4	0	2	3	1	1	2	1	1	1
1034	1	46	1	7	2	1	0	5	0	1	3	1	1	1	3	1	1
1035	2	46	2	21	1	2	0	6	0	3	4	1	1	3	4	1	1
1036	1	46	2	14	1	0	0	4	0	2	1	1	1	2	1	1	1
1037	2	46	1	11	1	2	0	6	0	2	1	1	1	2	3	1	1
1038	2	46	2	11	1	0	0	5	0	2	1	1	1	2	3	1	1
1039	1	46	2	33	3	2	0	6	0	5	4	1	1	3	4	1	1
1040	1	46	2	41	1	0	0	3	0	4	1	1	1	4	1	1	1
1041	1	46	1	6	1	0	0	4	0	2	4	1	1	2	4	1	1
1042	1	46	2	5	1	0	0	5	0	2	3	1	1	2	3	1	1
1043	1	47	1	22	1	3	0	4	0	3	1	1	1	3	1	1	1
1044	2	47	1	8	1	0	0	4	0	2	3	1	1	2	2	1	1
1045	2	47	2	8	1	0	0	6	0	2	1	1	1	2	1	1	1
1046	1	47	1	13	3	2	0	6	0	2	1	1	1	2	2	1	1
1047	2	47	1	8	1	0	0	3	0	1	1	1	1	1	4	1	1
1048	1	47	1	7	1	0	0	4	0	2	1	1	1	2	2	1	1
1049	2	47	2	8	1	1	0	4	0	1	3	1	1	1	3	1	1
1050	1	47	1	10	1	0	0	5	0	1	1	1	1	1	1	1	1
1051	2	47	1	12	1	0	0	4	0	2	4	1	1	2	1	1	1
1052	2	48	2	16	1	3	0	5	0	6	2	1	1	6	4	1	1
1053	1	48	1	19	3	3	0	6	0	5	2	1	1	1	4	1	1
1054	1	48	2	13	3	0	0	5	0	2	4	1	1	2	4	1	1
1055	1	48	2	33	1	3	0	6	0	4	2	1	1	3	2	1	1
1056	1	48	1	9	1	0	0	6	0	2	3	1	1	2	3	1	1
1057	2	48	2	11	3	0	0	5	0	5	1	1	1	6	1	1	1
1058	1	48	1	13	1	1	0	5	0	2	1	1	1	2	1	1	1
1059	1	48	1	7	1	0	0	4	0	2	1	1	1	2	1	1	1
1060	1	48	2	10	1	0	0	6	0	2	4	1	1	2	2	1	1
1061	1	48	2	49	1	0	0	3	0	2	4	1	1	2	2	1	1
1062	1	48	2	9	1	0	0	5	0	2	1	1	1	2	2	1	1
1063	1	48	2	49	1	0	0	3	0	2	3	1	1	2	1	1	1
1064	1	48	2	25	3	0	0	5	0	5	1	1	1	5	4	1	1
1065	1	48	1	21	1	0	0	5	0	6	1	1	1	6	3	1	1
1066	1	48	1	6	1	0	0	5	0	1	1	1	1	1	1	1	1
1067	2	49	1	6	2	0	0	4	0	2	1	1	1	2	2	1	1
1068	1	49	2	23	1	0	0	4	0	3	1	1	1	5	2	1	1
1069	1	49	2	9	3	2	0	6	0	2	1	1	1	2	1	1	1
1070	1	49	1	15	3	0	0	4	0	5	1	1	1	5	1	1	1
1071	2	49	1	8	2	0	0	4	0	2	1	1	1	2	1	1	1
1072	1	49	1	5	2	0	0	3	0	2	3	1	1	2	2	1	1
1073	2	49	2	12	1	0	0	6	0	2	1	1	1	2	1	1	1
1074	2	49	2	6	1	1	0	5	0	2	4	1	1	2	1	1	1
1075	1	49	2	53	1	2	0	6	0	6	4	1	1	6	4	1	1
1076	1	49	2	32	1	0	0	3	0	3	1	1	1	3	3	1	1
1077	2	49	2	6	1	0	0	4	0	2	3	1	1	2	1	1	1
1078	2	49	1	8	1	0	0	3	0	2	1	1	1	2	2	1	1
1079	1	49	2	10	1	0	0	6	0	2	4	1	1	2	1	1	1
1080	1	49	2	6	1	0	0	6	0	2	4	1	1	2	1	1	1
1081	1	50	2	8	1	0	0	4	0	2	1	1	1	2	1	1	1
1082	1	50	2	7	1	0	0	5	0	2	1	1	1	2	1	1	1
1083	1	50	2	18	1	0	0	4	0	2	1	1	1	5	1	1	1
1084	1	50	2	8	1	0	0	6	0	2	1	1	1	2	3	1	1
1085	1	50	2	33	1	0	0	4	1	3	1	1	1	3	2	1	2
1086	2	50	2	26	1	2	0	6	0	3	4	1	1	2	4	1	1
1087	1	50	1	11	3	0	0	6	0	2	1	1	1	2	1	1	1
1088	1	50	1	17	1	0	0	4	0	2	1	1	1	2	1	1	1
1089	1	50	2	37	1	2	0	6	0	3	4	1	1	5	2	1	4
1090	1	51	1	14	1	0	0	5	0	2	1	1	1	2	1	1	1
1091	1	51	2	27	1	1	0	5	0	3	3	1	1	3	2	1	1
1092	1	51	1	5	1	0	0	5	0	2	1	1	1	2	3	1	1
1093	1	51	2	12	2	0	0	3	0	2	1	1	1	2	1	1	1
1094	1	51	1	12	1	0	0	5	0	2	1	1	1	2	1	1	1
1095	2	51	1	25	1	2	0	6	0	3	4	1	1	3	2	1	1
1096	1	51	2	4	1	0	0	3	0	1	1	1	1	2	3	1	1
1097	1	51	1	17	3	0	0	6	0	2	1	1	1	2	3	1	1
1098	1	51	1	8	1	0	0	5	0	1	1	1	1	1	1	1	1
1099	1	51	2	18	3	0	0	4	0	5	1	1	1	5	1	1	1
1100	1	51	2	21	1	2	0	6	0	3	4	1	1	3	4	1	1
1101	2	52	1	12	1	0	0	5	0	2	1	1	1	2	1	1	1
1102	1	52	1	6	2	1	0	6	0	2	1	1	1	2	1	1	1
1103	1	52	2	19	1	1	0	6	0	2	1	1	1	2	1	1	1
1104	1	52	1	18	1	0	0	3	0	2	1	1	1	3	2	1	1
1105	1	52	1	6	1	0	0	6	0	2	3	1	1	2	2	1	1
1106	2	52	1	29	1	0	0	6	0	3	1	1	1	3	2	1	1
1107	1	52	2	12	1	0	0	5	0	2	1	1	1	2	1	1	1
1108	2	52	1	11	1	2	0	6	0	2	1	1	1	2	3	1	1
1109	1	52	2	5	1	0	0	5	0	2	1	1	1	2	1	1	1
1110	1	52	1	7	1	0	0	5	0	3	1	1	1	3	1	1	1
1111	1	52	2	5	2	0	0	5	0	3	2	1	1	3	2	1	1
1112	1	52	1	9	1	0	0	5	0	3	2	1	1	3	2	1	1
1113	1	52	2	16	1	0	0	4	0	2	1	1	1	1	1	1	1
1114	1	52	1	5	1	0	0	4	0	1	1	1	1	1	1	1	1
1115	1	52	2	15	1	1	0	5	0	3	1	1	1	3	2	1	1
1116	1	52	2	8	1	0	0	5	0	1	1	1	1	1	1	1	1
1117	2	53	1	8	2	0	0	4	0	3	2	1	1	3	1	1	1
1118	1	53	2	8	1	2	0	6	0	3	2	1	1	3	4	1	1
1119	1	53	2	13	1	0	0	5	0	3	1	1	1	3	1	1	1
1120	1	53	2	9	1	3	0	6	0	3	1	1	1	3	2	1	1
1121	1	53	1	8	1	0	0	5	0	1	1	1	1	1	1	1	1
1122	1	53	2	30	1	0	0	4	0	1	1	1	1	1	1	1	1
1123	1	53	2	11	3	1	0	6	0	5	3	1	1	1	3	1	1
1124	2	53	1	6	1	0	0	6	0	3	1	1	1	3	2	1	1
1125	1	53	1	15	1	2	0	5	0	3	1	1	1	3	1	1	1
1126	1	53	2	6	1	0	0	4	0	3	1	1	1	3	1	1	1
1127	2	53	2	13	3	2	0	6	0	5	4	1	1	5	4	1	1
1128	2	53	1	8	1	0	0	4	0	1	1	1	1	1	1	1	1
1129	1	53	1	12	1	2	0	6	0	3	1	1	1	3	2	1	1
1130	1	54	2	8	2	0	0	5	0	3	1	1	1	3	3	1	1
1131	1	54	1	12	1	0	0	4	0	3	1	1	1	3	1	1	1
1132	1	54	1	11	1	0	0	5	0	3	1	1	1	3	2	1	1
1133	1	54	1	7	1	0	0	5	0	3	1	1	1	3	2	1	1
1134	1	54	1	22	1	0	0	4	0	3	1	1	1	3	1	1	1
1135	1	54	1	18	3	0	0	5	0	3	1	1	1	3	2	1	1
1136	2	54	2	12	1	0	0	4	0	4	2	1	1	4	3	1	1
1137	2	54	2	11	1	0	0	4	0	2	1	1	1	1	4	1	1
1138	2	54	1	12	1	2	0	6	0	2	4	1	1	5	1	1	1
1139	1	54	1	28	1	0	0	3	0	3	1	1	1	3	1	1	1
1140	1	54	2	5	1	0	0	4	0	1	1	1	1	1	1	1	1
1141	1	54	1	9	1	0	0	4	0	4	4	1	1	4	1	1	1
1142	1	54	1	6	1	0	0	4	0	4	1	1	1	4	1	1	1
1143	2	54	1	9	1	0	0	4	0	4	1	1	1	4	1	1	1
1144	2	55	2	9	1	2	0	5	0	4	1	1	2	4	1	1	1
1145	1	55	1	51	1	0	0	5	0	4	1	1	2	4	1	1	2
1146	1	55	1	23	3	3	0	6	0	5	4	1	2	3	2	1	2
1147	1	55	1	11	1	0	0	5	0	5	1	1	1	2	1	1	1
1148	1	55	2	6	1	0	0	5	0	5	3	1	1	2	1	1	1
1149	1	55	1	10	1	0	0	3	0	5	1	1	1	2	3	1	2
1150	1	55	1	7	1	0	0	5	0	5	4	1	1	2	2	1	1
1151	1	55	2	12	1	0	0	4	0	5	1	1	1	2	2	1	1
1152	1	55	1	12	1	0	0	5	0	5	4	1	1	1	3	1	2
1153	1	55	2	5	1	0	0	3	0	5	1	1	1	1	1	1	1
1154	2	55	1	12	3	0	0	6	0	5	4	1	1	1	2	1	1
1155	1	55	1	10	1	0	0	4	0	1	1	1	1	1	2	1	2
1156	1	56	1	10	3	2	0	6	0	5	4	1	2	5	1	1	2
1157	1	56	2	11	1	0	0	5	0	5	4	1	1	1	2	1	1
1158	2	56	1	9	1	0	0	6	0	5	1	1	1	1	3	1	1
1159	1	56	1	36	1	0	0	4	0	3	1	1	1	3	1	1	1
1160	1	56	1	14	1	0	0	5	0	2	1	1	1	5	1	1	2
1161	1	56	2	10	1	0	0	4	0	5	3	1	1	1	1	1	1
1162	1	56	2	13	1	0	0	5	0	5	1	1	1	1	1	1	1
1163	1	57	2	9	1	3	0	6	0	5	3	1	1	1	1	1	2
1164	1	57	2	6	1	0	0	5	0	1	1	1	1	1	1	1	1
1165	1	57	2	10	1	2	0	5	0	5	1	1	1	1	1	1	2
1166	1	57	2	12	1	0	0	4	0	5	1	1	1	1	1	1	2
1167	1	57	1	11	1	0	0	4	0	5	4	1	1	1	2	1	2
1168	1	57	2	22	1	0	0	3	0	3	1	1	1	3	1	1	1
1169	1	57	2	29	3	2	0	6	0	7	4	1	2	7	4	1	4
1170	1	58	2	6	1	0	0	5	0	5	1	1	1	1	1	1	1
1171	1	58	1	21	1	0	0	3	0	3	1	1	1	6	1	1	3
1172	1	58	2	16	3	1	0	6	0	6	3	1	1	6	2	1	3
1173	1	59	2	7	2	0	0	5	0	5	4	1	1	1	2	1	1
1174	1	59	1	9	1	0	0	4	0	5	1	1	1	1	4	1	1
1175	1	59	2	24	1	2	0	6	0	3	4	1	1	6	2	1	3
1176	1	59	1	8	1	0	0	5	0	5	1	1	1	1	2	1	2
1177	1	60	2	12	1	0	0	4	0	5	1	1	1	2	1	1	1
1178	1	60	2	11	1	0	0	5	0	2	1	1	1	2	1	1	1
1179	1	60	1	9	1	1	0	5	0	1	3	1	1	1	3	1	1
1180	1	61	2	7	1	0	0	4	0	5	1	1	1	2	1	1	1
1181	1	61	2	13	1	0	0	5	0	5	3	1	1	2	2	1	1
1182	1	62	1	23	3	0	0	5	0	5	1	1	2	3	4	1	2
1183	1	62	2	12	3	0	0	5	0	5	1	1	2	2	3	1	1
1184	1	63	1	8	2	0	0	5	0	5	3	1	1	2	1	1	1
1185	1	63	1	5	1	0	0	4	0	5	1	1	1	2	2	1	2
1186	1	63	2	11	1	1	0	4	0	5	4	1	1	2	1	1	2
1187	2	63	2	46	1	3	0	6	1	4	2	1	2	5	2	2	5
1188	2	64	1	19	3	2	0	6	0	5	1	1	2	2	3	1	1
1189	1	65	1	9	1	2	0	5	0	1	4	1	1	5	1	1	2
1190	1	65	2	56	1	0	0	5	0	4	1	1	1	4	2	1	2
1191	1	65	2	15	1	0	0	4	0	2	1	1	1	3	1	1	1
1192	1	65	1	7	1	0	0	4	0	1	1	1	1	1	1	1	1
1193	2	65	2	24	1	0	0	3	0	5	4	1	1	1	2	1	2
1194	1	66	2	10	1	0	0	5	0	5	1	1	1	1	1	1	1
1195	1	66	1	17	1	0	0	4	0	5	1	1	1	1	1	1	1
1196	1	66	2	21	1	0	0	5	0	5	1	1	1	1	2	1	2
1197	1	66	1	58	1	0	0	2	0	4	1	1	1	2	1	1	1
1198	1	67	2	33	1	0	0	5	0	5	1	1	1	1	1	1	2
1199	2	67	2	13	1	0	0	6	0	5	1	1	1	1	1	1	2
1200	2	68	2	13	1	0	0	5	0	2	1	1	1	2	2	1	1
1201	1	69	2	35	1	2	0	6	0	3	4	1	1	5	2	1	2
1202	1	69	1	32	1	0	0	5	0	3	1	1	1	6	3	1	3
1203	2	71	2	26	3	0	0	5	0	5	1	1	2	5	1	1	2
1204	1	71	2	36	1	1	0	6	0	3	3	1	2	6	1	1	3
1205	1	72	2	18	3	3	0	6	0	7	2	1	1	7	2	1	4
1206	2	80	1	15	1	3	0	5	0	2	2	1	1	2	2	1	1
